# Supplementary material for: Genome-wide p63-Target Gene Analyses Reveal TAp63/NRF2-Dependent Oxidative Stress Responses
Source: Cancer Res Commun. 2024 Feb 1;4(2):264–78. doi: 10.1158/2767-9764.CRC-23-0358 (PMC10832605; doi:10.1158/2767-9764.CRC-23-0358)
Supplement: Table S1 — List of DNA oligonucleotides for the TAp63 and ∆Np63 ChIP assays [file crc-23-0358-s07.xlsx]

## Sheet: Sheet1
Gene	FW (Sequence 5’-3’)	Rev (Sequence 5’-3’)
Cad	GAACCTGCGGGCAAATTACG	TGCTTTCCACCGTCTTGACA
Cdh1	TTGCCTCGCACCAGGTTATT	TGATTCCTTTCTCCAGCCCG
Cdkn2b	TGAGACAAATAGGCGGGGTG	CCTGCAGGCCTGAGCTAAAT
Ddx31	CGTGTGAGGCCTCTTGTCTC	AGAACTCGACCGGACCTGAT
Gart	CGAGCCAATCAGGAAAGGGA	CGTTCCGTGAAAGATGCCAC
Junb	AGGGTCGGTCTAATGGAGGG	GTTACGGAAGCTCTGCCCAT
Jund	CAAAAGCCAGAACACCGAGC	GAGTCTCGAAAGAGTCCGGG
Mmp23	TGCACACCGGCTCTAAAGTT	AGAGCAGGCAAGTTACCACC
Zeb2	CTGTGGAATCTCGCACGTCA	AGCAGACCTGCTTTGCATCA
