# Supplementary material for: Genome-wide p63-Target Gene Analyses Reveal TAp63/NRF2-Dependent Oxidative Stress Responses
Source: Cancer Res Commun. 2024 Feb 1;4(2):264–78. doi: 10.1158/2767-9764.CRC-23-0358 (PMC10832605; doi:10.1158/2767-9764.CRC-23-0358)
Supplement: Table S2 — List of genes differentially expressed between of TAp63-/- or ΔNp63-/- mouse epidermal cells and the WT mouse epidermal cells. For each gene, the count of the TAp63 or ∆Np63 bound peaks within 10 kb from the gene bodies is indicated. [file crc-23-0358-s08.xlsx]

## Sheet: MN_EF_Keratinocytes.DESeq2.May2
Genes	Peak count for DNp63-and-TAp63.p63ab.peaks within GeneBody +/- 10K	Peak count for DNp63.full.p63ab.peaks within GeneBody +/- 10K	Peak count for DNp63only.p63ab.peaks within GeneBody +/- 10K	Peak count for TAp63.full.p63ab.peaks within GeneBody +/- 10K	Peak count for TAp63only.p63ab.peaks within GeneBody +/- 10K	MN_Keratinocytes_DNp63null_over_WT_fc_1.25x	MN_Keratinocytes_DNp63null_over_WT_fc_1.5x	MN_Keratinocytes_DNp63null_over_WT_fc_2x	MN_Keratinocytes_TAp63null_over_WT_fc_1.25x	MN_Keratinocytes_TAp63null_over_WT_fc_1.5x	MN_Keratinocytes_TAp63null_over_WT_fc_2x
0610009B22RIK	0	2	2	0	0	-0.609693	-0.609693	0	0	0	0
0610009O20RIK	0	4	4	0	0	0	0	0	0	0	0
0610010K14RIK	0	2	2	0	0	0	0	0	0	0	0
0610012G03RIK	1	2	1	1	0	0	0	0	0	0	0
0610030E20RIK	0	2	2	0	0	-0.90318	-0.90318	0	0	0	0
0610037L13RIK	1	1	0	1	0	0	0	0	0	0	0
1110002E22RIK	0	7	7	0	0	0	0	0	0	0	0
1110004E09RIK	1	2	1	1	0	-0.85196	-0.85196	0	0	0	0
1110004F10RIK	0	3	3	0	0	0	0	0	0	0	0
1110008F13RIK	0	2	2	0	0	0	0	0	0	0	0
1110008L16RIK	0	2	2	1	1	0	0	0	0	0	0
1110008P14RIK	0	0	0	0	0	-0.964928	-0.964928	0	0	0	0
1110012L19RIK	0	1	1	0	0	0	0	0	0	0	0
1110017D15RIK	0	3	3	0	0	0	0	0	0	0	0
1110032A03RIK	0	3	3	0	0	-1.32092	-1.32092	-1.32092	-0.693021	-0.693021	0
1110034G24RIK	0	3	3	0	0	0	0	0	0	0	0
1110051M20RIK	0	5	5	0	0	1.11357	1.11357	1.11357	0	0	0
1110059E24RIK	0	2	2	1	1	-0.60099	-0.60099	0	0	0	0
1110059G10RIK	0	3	3	0	0	0	0	0	0	0	0
1110065P20RIK	0	2	2	1	1	0	0	0	0	0	0
1190002N15RIK	0	2	2	0	0	2.96499	2.96499	2.96499	0	0	0
1190005I06RIK	0	3	3	0	0	0	0	0	0	0	0
1300017J02RIK	0	2	2	0	0	0	0	0	0	0	0
1500009C09RIK	0	2	2	0	0	-5.9327	-5.9327	-5.9327	0	0	0
1500009L16RIK	0	1	1	0	0	2.93291	2.93291	2.93291	0	0	0
1500011B03RIK	0	1	1	0	0	0.597755	0.597755	0	0	0	0
1500011K16RIK	0	1	1	0	0	-2.22343	-2.22343	-2.22343	0	0	0
1520401A03RIK	0	1	1	0	0	0	0	0	0	0	0
1600002H07RIK	0	1	1	0	0	0.900229	0.900229	0	0	0	0
1600002K03RIK	0	2	2	0	0	0	0	0	0	0	0
1600012H06RIK	0	1	1	0	0	0	0	0	0	0	0
1600014C10RIK	0	0	0	1	1	1.41668	1.41668	1.41668	0	0	0
1600014C23RIK	0	1	1	0	0	0	0	0	0	0	0
1700001C02RIK	0	1	1	0	0	0	0	0	0	0	0
1700001C19RIK	0	3	3	0	0	0	0	0	0	0	0
1700001K19RIK	0	1	1	0	0	0	0	0	0	0	0
1700001O22RIK	0	4	4	0	0	-4.46056	-4.46056	-4.46056	-0.944664	-0.944664	0
1700001P01RIK	0	1	1	0	0	0	0	0	0	0	0
1700003E16RIK	0	1	1	0	0	0	0	0	0	0	0
1700003F12RIK	0	2	2	0	0	0	0	0	0	0	0
1700006E09RIK	0	1	1	0	0	0	0	0	0	0	0
1700007G11RIK	0	2	2	0	0	0	0	0	0	0	0
1700007K13RIK	1	4	3	1	0	0	0	0	0	0	0
1700008O03RIK	0	2	2	1	1	0	0	0	0	0	0
1700009N14RIK	0	0	0	0	0	2.60777	2.60777	2.60777	0	0	0
1700010B08RIK	0	1	1	0	0	0	0	0	0	0	0
1700011L22RIK	0	3	3	0	0	0	0	0	0	0	0
1700012B07RIK	0	2	2	0	0	0	0	0	0	0	0
1700012P22RIK	0	4	4	0	0	0	0	0	0	0	0
1700013F07RIK	1	2	1	1	0	0	0	0	0	0	0
1700013G24RIK	0	1	1	0	0	0	0	0	0	0	0
1700016C15RIK	0	1	1	0	0	-3.46894	-3.46894	-3.46894	0	0	0
1700016H13RIK	0	2	2	0	0	-5.84798	-5.84798	-5.84798	0	0	0
1700017B05RIK	1	1	0	1	0	1.14463	1.14463	1.14463	0	0	0
1700017D01RIK	0	1	1	0	0	0	0	0	0	0	0
1700017N19RIK	0	3	3	0	0	0	0	0	0	0	0
1700019D03RIK	0	1	1	0	0	0	0	0	0	0	0
1700020D05RIK	0	0	0	0	0	3.3562	3.3562	3.3562	0	0	0
1700020L24RIK	0	1	1	0	0	0	0	0	0	0	0
1700021F05RIK	0	1	1	0	0	0	0	0	0	0	0
1700023F06RIK	0	2	2	0	0	-2.41352	-2.41352	-2.41352	0	0	0
1700025F22RIK	0	1	1	0	0	0	0	0	0	0	0
1700025G04RIK	0	13	13	0	0	-1.04758	-1.04758	-1.04758	0	0	0
1700028P14RIK	0	1	1	0	0	0	0	0	0	0	0
1700029H14RIK	0	4	4	0	0	0	0	0	0	0	0
1700029I15RIK	1	3	2	1	0	0	0	0	0	0	0
1700029J07RIK	0	1	1	0	0	-1.50211	-1.50211	-1.50211	0	0	0
1700029P11RIK	0	1	1	0	0	0	0	0	0	0	0
1700030J22RIK	0	1	1	0	0	0	0	0	0	0	0
1700030K09RIK	0	2	2	0	0	0	0	0	0	0	0
1700034J05RIK	0	1	1	0	0	0	0	0	0	0	0
1700034O15RIK	0	1	1	0	0	0	0	0	0	0	0
1700037C18RIK	0	0	0	1	1	0	0	0	0	0	0
1700040L02RIK	0	3	3	0	0	0	0	0	0	0	0
1700042G07RIK	0	1	1	0	0	0	0	0	0	0	0
1700056E22RIK	0	5	5	0	0	-1.79589	-1.79589	-1.79589	0	0	0
1700061G19RIK	0	2	2	0	0	0	0	0	0	0	0
1700066B19RIK	0	1	1	0	0	0	0	0	0	0	0
1700066M21RIK	0	0	0	0	0	1.23866	1.23866	1.23866	0	0	0
1700067K01RIK	0	1	1	0	0	0	0	0	0	0	0
1700067P10RIK	0	1	1	0	0	0	0	0	0	0	0
1700069L16RIK	0	1	1	0	0	0	0	0	0	0	0
1700086D15RIK	1	2	1	1	0	0	0	0	0	0	0
1700088E04RIK	0	3	3	0	0	-1.22472	-1.22472	-1.22472	0	0	0
1700092M07RIK	0	2	2	0	0	0	0	0	0	0	0
1700123O20RIK	0	1	1	0	0	0.873405	0.873405	0	0	0	0
1810009A15RIK	0	1	1	0	0	0	0	0	0	0	0
1810010D01RIK	0	6	6	0	0	0	0	0	0	0	0
1810011O10RIK	0	3	3	0	0	-3.27199	-3.27199	-3.27199	-0.706417	-0.706417	0
1810013L24RIK	1	5	4	1	0	0	0	0	-0.474912	0	0
1810022K09RIK	0	1	1	0	0	0	0	0	0.777852	0.777852	0
1810024B03RIK	0	0	0	0	0	1.32067	1.32067	1.32067	0	0	0
1810032O08RIK	0	0	0	1	1	0	0	0	0	0	0
1810037I17RIK	0	1	1	0	0	-1.83744	-1.83744	-1.83744	0	0	0
1810041L15RIK	0	1	1	0	0	0	0	0	0	0	0
1810043G02RIK	0	4	4	0	0	0	0	0	0	0	0
1810055G02RIK	0	0	0	0	0	1.12606	1.12606	1.12606	0.945016	0.945016	0
1810062G17RIK	0	1	1	0	0	0	0	0	0	0	0
2010003K11RIK	0	1	1	0	0	0	0	0	0	0	0
2010107E04RIK	0	0	0	0	0	-0.600826	-0.600826	0	0	0	0
2010107G23RIK	0	1	1	0	0	-2.62717	-2.62717	-2.62717	0	0	0
2010109A12RIK	0	1	1	0	0	0	0	0	0	0	0
2010109I03RIK	0	1	1	0	0	-8.6665	-8.6665	-8.6665	0	0	0
2010111I01RIK	0	37	37	0	0	-0.867607	-0.867607	0	-0.649679	-0.649679	0
2010300C02RIK	0	3	3	0	0	0	0	0	0	0	0
2200002D01RIK	1	5	4	1	0	-2.53416	-2.53416	-2.53416	0	0	0
2210011C24RIK	0	2	2	0	0	0	0	0	0	0	0
2210013O21RIK	0	0	0	0	0	0.639941	0.639941	0	0	0	0
2210016F16RIK	0	1	1	0	0	0	0	0	0	0	0
2210016L21RIK	0	1	1	0	0	0.611894	0.611894	0	0	0	0
2210017I01RIK	0	1	1	0	0	-5.50509	-5.50509	-5.50509	0	0	0
2210408I21RIK	1	2	1	1	0	0	0	0	0	0	0
2300002M23RIK	0	2	2	0	0	-13.1391	-13.1391	-13.1391	0	0	0
2300009A05RIK	0	1	1	0	0	0	0	0	0	0	0
2310007B03RIK	0	2	2	0	0	-11.683	-11.683	-11.683	0	0	0
2310009B15RIK	0	1	1	0	0	0	0	0	0	0	0
2310022A10RIK	1	4	3	1	0	-1.13387	-1.13387	-1.13387	0	0	0
2310022B05RIK	0	2	2	0	0	0.577432	0	0	-0.521189	0	0
2310030G06RIK	0	1	1	0	0	-4.61223	-4.61223	-4.61223	0	0	0
2310033P09RIK	0	1	1	0	0	0	0	0	0	0	0
2310034G01RIK	0	4	4	0	0	0	0	0	0	0	0
2310035C23RIK	1	2	1	1	0	0	0	0	0	0	0
2310039H08RIK	0	1	1	0	0	-1.46621	-1.46621	-1.46621	0	0	0
2310046K23RIK	0	1	1	0	0	-7.96085	-7.96085	-7.96085	0	0	0
2310050C09RIK	0	1	1	0	0	-5.92172	-5.92172	-5.92172	0	0	0
2310057M21RIK	0	3	3	0	0	0	0	0	0	0	0
2310061I04RIK	1	1	0	1	0	0	0	0	0	0	0
2410002F23RIK	0	3	3	0	0	1.49104	1.49104	1.49104	1.33007	1.33007	1.33007
2410004P03RIK	1	1	0	1	0	0	0	0	0	0	0
2410015M20RIK	0	3	3	0	0	-0.709626	-0.709626	0	0	0	0
2410089E03RIK	0	1	1	0	0	0.946584	0.946584	0	0	0	0
2410131K14RIK	0	4	4	0	0	1.36917	1.36917	1.36917	0	0	0
2510002D24RIK	0	1	1	0	0	-1.32198	-1.32198	-1.32198	0	0	0
2510009E07RIK	0	1	1	0	0	0	0	0	0	0	0
2510039O18RIK	0	0	0	1	1	-0.323497	0	0	0	0	0
2610001J05RIK	0	2	2	0	0	0	0	0	0	0	0
2610008E11RIK	0	1	1	0	0	0.479119	0	0	0	0	0
2610028H24RIK	1	3	2	1	0	0	0	0	0	0	0
2610042L04RIK	0	0	0	0	0	6.19049	6.19049	6.19049	0	0	0
2610044O15RIK8	0	0	0	0	0	0.697369	0.697369	0	0	0	0
2610318N02RIK	0	2	2	0	0	2.68906	2.68906	2.68906	0	0	0
2610507B11RIK	0	1	1	0	0	-0.634048	-0.634048	0	0	0	0
2610528A11RIK	0	3	3	0	0	-5.82736	-5.82736	-5.82736	-1.25156	-1.25156	-1.25156
2610528J11RIK	0	1	1	0	0	-11.3287	-11.3287	-11.3287	0	0	0
2700049A03RIK	1	4	3	1	0	0	0	0	0	0	0
2700062C07RIK	0	0	0	1	1	0	0	0	0	0	0
2700081O15RIK	0	2	2	0	0	1.29333	1.29333	1.29333	0	0	0
2700097O09RIK	0	2	2	0	0	0	0	0	0	0	0
2810004N23RIK	1	1	0	1	0	0	0	0	0.6152	0.6152	0
2810006K23RIK	0	1	1	0	0	0	0	0	0	0	0
2810021J22RIK	0	1	1	0	0	1.19882	1.19882	1.19882	0	0	0
2810403A07RIK	1	1	0	1	0	0.500853	0	0	0	0	0
2810408A11RIK	0	1	1	0	0	-2.47642	-2.47642	-2.47642	-1.26765	-1.26765	-1.26765
2810428I15RIK	0	2	2	0	0	0	0	0	0	0	0
2810459M11RIK	0	1	1	0	0	0	0	0	0	0	0
2810474O19RIK	0	1	1	0	0	-0.863148	-0.863148	0	0	0	0
2900011O08RIK	0	3	3	0	0	0	0	0	0	0	0
2900026A02RIK	0	19	19	0	0	-2.47777	-2.47777	-2.47777	-1.00581	-1.00581	-1.00581
3110001I22RIK	0	2	2	0	0	0	0	0	0	0	0
3110002H16RIK	0	0	0	0	0	0.347378	0	0	0	0	0
3110009E18RIK	0	5	5	0	0	0	0	0	0	0	0
3110018I06RIK	0	1	1	0	0	0	0	0	0	0	0
3110021N24RIK	0	1	1	1	1	0	0	0	0	0	0
3110040N11RIK	0	0	0	0	0	-1.23617	-1.23617	-1.23617	0	0	0
3110043O21RIK	0	1	1	0	0	0.614321	0.614321	0	0	0	0
3110062M04RIK	0	2	2	0	0	0	0	0	0	0	0
3110070M22RIK	0	1	1	0	0	0	0	0	0	0	0
3110082I17RIK	0	0	0	1	1	0.880435	0.880435	0	1.00735	1.00735	1.00735
3110082J24RIK	0	1	1	0	0	0	0	0	0	0	0
3300002I08RIK	0	1	1	0	0	0	0	0	0	0	0
3425401B19RIK	0	0	0	0	0	-2.104	-2.104	-2.104	1.89056	1.89056	1.89056
3632451O06RIK	0	0	0	0	0	2.75056	2.75056	2.75056	0	0	0
3830406C13RIK	1	1	0	1	0	-0.881316	-0.881316	0	0	0	0
4430402I18RIK	0	1	1	0	0	0	0	0	0	0	0
4833420G17RIK	0	2	2	0	0	0	0	0	0	0	0
4833423E24RIK	0	2	2	0	0	-12.4994	-12.4994	-12.4994	0	0	0
4833427G06RIK	0	3	3	0	0	-2.31218	-2.31218	-2.31218	0	0	0
4833439L19RIK	2	3	1	1	0	0	0	0	0	0	0
4921504E06RIK	0	1	1	0	0	0	0	0	0	0	0
4921507P07RIK	0	1	1	0	0	0	0	0	0	0	0
4921524J17RIK	0	3	3	0	0	0	0	0	0	0	0
4921524L21RIK	0	1	1	0	0	0	0	0	0	0	0
4921536K21RIK	0	2	2	0	0	0	0	0	0	0	0
4930402F06RIK	0	1	1	0	0	0	0	0	0	0	0
4930402H24RIK	0	10	10	1	1	2.09773	2.09773	2.09773	-0.663087	-0.663087	0
4930404N11RIK	0	4	4	0	0	0	0	0	0	0	0
4930412O13RIK	0	4	4	0	0	0	0	0	0	0	0
4930415O20RIK	0	1	1	0	0	0	0	0	0	0	0
4930426L09RIK	0	2	2	0	0	2.54528	2.54528	2.54528	0	0	0
4930427A07RIK	0	5	5	0	0	0	0	0	0	0	0
4930430A15RIK	0	1	1	0	0	0	0	0	0	0	0
4930430F08RIK	0	4	4	0	0	0	0	0	0	0	0
4930432K21RIK	0	1	1	0	0	2.22392	2.22392	2.22392	0	0	0
4930432M17RIK	0	3	3	1	1	0	0	0	0	0	0
4930438A08RIK	0	1	1	0	0	0	0	0	3.5181	3.5181	3.5181
4930442H23RIK	0	2	2	0	0	0	0	0	0	0	0
4930447C04RIK	0	0	0	0	0	5.0515	5.0515	5.0515	0	0	0
4930451G09RIK	0	2	2	0	0	0	0	0	0	0	0
4930452B06RIK	0	4	4	0	0	1.71632	1.71632	1.71632	1.63424	1.63424	1.63424
4930453N24RIK	0	3	3	0	0	0	0	0	0	0	0
4930455H04RIK	0	3	3	0	0	0	0	0	0	0	0
4930469K13RIK	0	1	1	0	0	0	0	0	0	0	0
4930486L24RIK	0	1	1	0	0	0	0	0	0	0	0
4930503B20RIK	0	1	1	0	0	0	0	0	0	0	0
4930503L19RIK	0	1	1	0	0	4.33072	4.33072	4.33072	1.67131	1.67131	1.67131
4930507D05RIK	1	1	0	1	0	0	0	0	0	0	0
4930513O06RIK	0	1	1	0	0	0	0	0	0	0	0
4930518I15RIK	0	3	3	0	0	0	0	0	0	0	0
4930519G04RIK	0	2	2	0	0	0	0	0	0	0	0
4930519P11RIK	0	1	1	0	0	0	0	0	0	0	0
4930523C07RIK	0	5	5	0	0	-2.42538	-2.42538	-2.42538	-1.09186	-1.09186	-1.09186
4930524J08RIK	0	4	4	0	0	0	0	0	0	0	0
4930533O14RIK	0	0	0	0	0	-0.803834	-0.803834	0	0	0	0
4930535I16RIK	2	2	0	2	0	0	0	0	0	0	0
4930539E08RIK	0	3	3	0	0	-2.89695	-2.89695	-2.89695	-4.94671	-4.94671	-4.94671
4930556J24RIK	0	2	2	0	0	0	0	0	0	0	0
4930558C23RIK	0	2	2	0	0	0	0	0	0	0	0
4930558K02RIK	0	1	1	0	0	0	0	0	0	0	0
4930562C15RIK	0	2	2	0	0	0	0	0	0	0	0
4930564D02RIK	0	4	4	0	0	0	0	0	0	0	0
4930567H17RIK	0	1	1	0	0	0	0	0	0	0	0
4930568D16RIK	0	1	1	0	0	0	0	0	0	0	0
4930578I06RIK	0	7	7	0	0	0	0	0	0	0	0
4930579G24RIK	0	0	0	0	0	2.17634	2.17634	2.17634	1.29168	1.29168	1.29168
4930595D18RIK	0	1	1	0	0	0	0	0	0	0	0
4931406B18RIK	0	0	0	0	0	-5.42067	-5.42067	-5.42067	0	0	0
4931406C07RIK	1	3	2	1	0	0.463585	0	0	0	0	0
4931406P16RIK	0	4	4	0	0	0	0	0	0	0	0
4931414P19RIK	1	1	0	2	0	0	0	0	0	0	0
4931422A03RIK	1	1	0	1	0	0	0	0	0	0	0
4931423N10RIK	0	1	1	0	0	0	0	0	0	0	0
4931428F04RIK	0	1	1	0	0	1.41039	1.41039	1.41039	0	0	0
4931428L18RIK	0	2	2	0	0	0	0	0	0	0	0
4932438A13RIK	0	0	0	0	0	-0.520091	0	0	0	0	0
4932438H23RIK	0	4	4	0	0	0	0	0	0	0	0
4932443I19RIK	0	1	1	0	0	0	0	0	0	0	0
4933402J07RIK	0	2	2	0	0	0	0	0	0	0	0
4933405L10RIK	1	1	0	1	0	0	0	0	0	0	0
4933411K16RIK	0	1	1	0	0	-3.21772	-3.21772	-3.21772	0	0	0
4933412E24RIK	0	1	1	0	0	0	0	0	0	0	0
4933413G19RIK	0	6	6	0	0	0	0	0	0	0	0
4933415A04RIK	0	1	1	0	0	0	0	0	0	0	0
4933424G06RIK	0	1	1	0	0	0	0	0	0	0	0
4933427D14RIK	0	5	5	0	0	-0.937952	-0.937952	0	0	0	0
4933428G20RIK	0	3	3	0	0	0	0	0	0	0	0
4933430I17RIK	0	2	2	0	0	0	0	0	0	0	0
4933434E20RIK	1	1	0	1	0	0.773054	0.773054	0	0	0	0
5031439G07RIK	0	1	1	0	0	-0.357881	0	0	0	0	0
5330417C22RIK	0	1	1	0	0	0	0	0	0	0	0
5330417H12RIK	0	1	1	0	0	0	0	0	0	0	0
5430403G16RIK	0	1	1	0	0	0	0	0	-0.91215	-0.91215	0
5430419D17RIK	0	2	2	0	0	0	0	0	0	0	0
5730409E04RIK	0	2	2	0	0	2.16121	2.16121	2.16121	1.05228	1.05228	1.05228
5730455P16RIK	0	0	0	0	0	0.359802	0	0	0	0	0
5730480H06RIK	0	1	1	0	0	0.616882	0.616882	0	0	0	0
5730507C01RIK	0	0	0	0	0	2.5485	2.5485	2.5485	0	0	0
5730508B09RIK	0	1	1	0	0	-2.58234	-2.58234	-2.58234	0	0	0
5730522E02RIK	0	2	2	0	0	0	0	0	0	0	0
5730559C18RIK	0	15	15	0	0	-2.20098	-2.20098	-2.20098	0	0	0
5730596B20RIK	0	2	2	0	0	0	0	0	0	0	0
6030419C18RIK	1	1	0	1	0	4.48504	4.48504	4.48504	1.33606	1.33606	1.33606
6030445D17RIK	0	6	6	0	0	0	0	0	0	0	0
6030452D12RIK	0	3	3	0	0	0	0	0	0	0	0
6030458C11RIK	0	1	1	0	0	0	0	0	0	0	0
6030468B19RIK	1	6	5	1	0	0	0	0	0	0	0
6330408A02RIK	0	1	1	0	0	0	0	0	0	0	0
6430531B16RIK	0	1	1	0	0	0	0	0	0	0	0
6430548M08RIK	0	5	5	0	0	-2.20852	-2.20852	-2.20852	0	0	0
6430573F11RIK	0	1	1	0	0	-3.50125	-3.50125	-3.50125	0	0	0
6720489N17RIK	0	0	0	0	0	3.7452	3.7452	3.7452	0	0	0
6820408C15RIK	0	1	1	0	0	0	0	0	0	0	0
7530416G11RIK	0	2	2	0	0	0	0	0	0	0	0
8030423J24RIK	0	1	1	0	0	0	0	0	0	0	0
8030462N17RIK	1	4	3	1	0	0	0	0	0	0	0
8430408G22RIK	0	2	2	0	0	-12.3647	-12.3647	-12.3647	0	0	0
9030612E09RIK	0	1	1	0	0	0	0	0	0	0	0
9030617O03RIK	0	5	5	0	0	-1.7064	-1.7064	-1.7064	0.821449	0.821449	0
9030624G23RIK	0	0	0	0	0	2.107	2.107	2.107	0	0	0
9030624J02RIK	0	4	4	0	0	0.899289	0.899289	0	0	0	0
9130008F23RIK	0	2	2	0	0	0	0	0	-0.719905	-0.719905	0
9130011E15RIK	0	6	6	0	0	0	0	0	0.487874	0	0
9130023H24RIK	0	3	3	0	0	0.786884	0.786884	0	0	0	0
9130213A22RIK	0	4	4	0	0	0	0	0	0	0	0
9130230L23RIK	0	1	1	0	0	0	0	0	0	0	0
9130401M01RIK	0	4	4	0	0	0.599175	0.599175	0	0.765286	0.765286	0
9130409J20RIK	0	4	4	0	0	-9.27572	-9.27572	-9.27572	-2.25458	-2.25458	-2.25458
9230102O04RIK	0	4	4	0	0	0	0	0	0	0	0
9230104L09RIK	0	2	2	0	0	0	0	0	0	0	0
9230110C19RIK	1	4	3	1	0	-0.876979	-0.876979	0	0	0	0
9230112D13RIK	0	6	6	0	0	0	0	0	0	0	0
9430015G10RIK	0	3	3	0	0	-0.774549	-0.774549	0	0	0	0
9530053A07RIK	0	3	3	0	0	-2.23351	-2.23351	-2.23351	0	0	0
9530068E07RIK	1	1	0	1	0	0.331364	0	0	0	0	0
9530077C05RIK	0	2	2	0	0	0	0	0	0	0	0
9630041A04RIK	0	1	1	0	0	0	0	0	0	0	0
9930012K11RIK	0	2	2	0	0	1.42455	1.42455	1.42455	0	0	0
9930021J03RIK	0	1	1	0	0	0	0	0	0	0	0
9930111J21RIK1	0	0	0	0	0	2.11186	2.11186	2.11186	0	0	0
9930111J21RIK2	0	0	0	0	0	2.0598	2.0598	2.0598	-2.13871	-2.13871	-2.13871
A	1	3	2	1	0	0	0	0	0	0	0
A130010J15RIK	0	0	0	0	0	-1.02355	-1.02355	-1.02355	0	0	0
A130051J06RIK	0	2	2	0	0	0	0	0	1.66068	1.66068	1.66068
A230050P20RIK	0	0	0	0	0	4.57177	4.57177	4.57177	0	0	0
A2ML1	0	1	1	0	0	0	0	0	0	0	0
A3GALT2	0	2	2	0	0	0	0	0	0	0	0
A430005L14RIK	0	2	2	0	0	0	0	0	0	0	0
A430078G23RIK	0	1	1	0	0	0	0	0	0	0	0
A430105I19RIK	0	10	10	0	0	-2.00688	-2.00688	-2.00688	0	0	0
A4GALT	0	1	1	0	0	0	0	0	0	0	0
A4GNT	0	3	3	0	0	0	0	0	0	0	0
A530016L24RIK	0	3	3	0	0	0	0	0	4.13047	4.13047	4.13047
A530084C06RIK	0	5	5	0	0	0	0	0	0	0	0
A630001G21RIK	0	3	3	0	0	1.3843	1.3843	1.3843	0	0	0
A630023A22RIK	0	7	7	0	0	0	0	0	0	0	0
A630033H20RIK	0	0	0	0	0	6.3425	6.3425	6.3425	0	0	0
A630095N17RIK	1	6	5	1	0	-6.69426	-6.69426	-6.69426	0	0	0
A730015C16RIK	0	0	0	1	1	0	0	0	0	0	0
A730017C20RIK	0	1	1	0	0	0	0	0	0	0	0
A730049H05RIK	0	0	0	0	0	3.63423	3.63423	3.63423	0	0	0
A730071L15RIK	0	1	1	0	0	0	0	0	0	0	0
A830005F24RIK	0	2	2	0	0	0	0	0	0	0	0
A830018L16RIK	0	1	1	0	0	0	0	0	0	0	0
A830031A19RIK	1	6	5	1	0	0	0	0	0	0	0
A830080D01RIK	0	1	1	0	0	1.54492	1.54492	1.54492	0	0	0
A930002H24RIK	0	1	1	0	0	2.94633	2.94633	2.94633	0	0	0
A930004D18RIK	2	5	3	2	0	0	0	0	0	0	0
A930009A15RIK	0	1	1	0	0	0	0	0	0	0	0
A930017K11RIK	0	1	1	1	1	0	0	0	0	0	0
A930018P22RIK	0	2	2	0	0	0	0	0	0	0	0
A930033H14RIK	0	2	2	0	0	0	0	0	0	0	0
AA467197	1	2	1	1	0	0	0	0	0	0	0
AA986860	0	5	5	0	0	-8.36545	-8.36545	-8.36545	0	0	0
AAAS	0	2	2	1	1	-0.925464	-0.925464	0	0	0	0
AACS	0	1	1	1	1	-0.485774	0	0	0	0	0
AADAT	0	0	0	0	0	5.65734	5.65734	5.65734	0	0	0
AAED1	0	2	2	0	0	0.837358	0.837358	0	0	0	0
AAGAB	0	6	6	0	0	0	0	0	0	0	0
AAK1	0	3	3	0	0	0	0	0	0	0	0
AAMDC	1	1	0	1	0	0	0	0	0	0	0
AANAT	0	3	3	0	0	0	0	0	0	0	0
AAR2	0	1	1	1	1	0	0	0	0	0	0
AARS	1	3	2	2	1	1.24218	1.24218	1.24218	0	0	0
AARS2	0	1	1	0	0	0	0	0	0	0	0
AASDH	0	2	2	0	0	-0.717343	-0.717343	0	0	0	0
AASDHPPT	0	2	2	0	0	0	0	0	0	0	0
AASS	0	0	0	0	0	3.44554	3.44554	3.44554	0	0	0
AATF	1	3	2	1	0	0	0	0	0.643455	0.643455	0
AATK	0	2	2	0	0	0	0	0	0	0	0
ABAT	0	1	1	0	0	5.84803	5.84803	5.84803	0	0	0
ABCA1	0	2	2	0	0	0.947473	0.947473	0	-1.40945	-1.40945	-1.40945
ABCA12	0	13	13	0	0	-10.4216	-10.4216	-10.4216	0	0	0
ABCA13	0	3	3	0	0	0	0	0	0	0	0
ABCA17	0	2	2	0	0	0	0	0	0	0	0
ABCA2	0	1	1	0	0	-1.20013	-1.20013	-1.20013	0	0	0
ABCA3	0	5	5	0	0	-0.579133	0	0	-0.795273	-0.795273	0
ABCA4	0	6	6	0	0	-2.56042	-2.56042	-2.56042	-1.31943	-1.31943	-1.31943
ABCA5	0	0	0	0	0	-0.774992	-0.774992	0	-1.47926	-1.47926	-1.47926
ABCA6	0	0	0	0	0	4.07625	4.07625	4.07625	0	0	0
ABCA7	0	4	4	0	0	-1.76011	-1.76011	-1.76011	-0.605107	-0.605107	0
ABCA8A	0	2	2	0	0	6.08682	6.08682	6.08682	0	0	0
ABCA8B	0	1	1	0	0	-1.07124	-1.07124	-1.07124	0	0	0
ABCA9	0	0	0	0	0	2.77207	2.77207	2.77207	0	0	0
ABCB10	0	2	2	0	0	-0.462322	0	0	0	0	0
ABCB11	0	6	6	0	0	-3.54377	-3.54377	-3.54377	0	0	0
ABCB1B	0	2	2	0	0	-1.36283	-1.36283	-1.36283	0	0	0
ABCB4	0	1	1	0	0	0	0	0	0	0	0
ABCB5	0	3	3	0	0	0	0	0	0	0	0
ABCB6	0	3	3	0	0	0	0	0	0	0	0
ABCB7	0	1	1	0	0	-0.932152	-0.932152	0	0	0	0
ABCB8	0	3	3	0	0	-1.16347	-1.16347	-1.16347	0	0	0
ABCB9	0	4	4	0	0	-1.57195	-1.57195	-1.57195	0	0	0
ABCC1	0	7	7	0	0	0.821053	0.821053	0	0	0	0
ABCC10	0	3	3	0	0	0	0	0	0	0	0
ABCC12	0	1	1	0	0	0	0	0	0	0	0
ABCC2	0	2	2	0	0	0	0	0	0	0	0
ABCC3	0	2	2	0	0	2.66274	2.66274	2.66274	0	0	0
ABCC4	0	12	12	0	0	3.06199	3.06199	3.06199	1.05483	1.05483	1.05483
ABCC5	0	1	1	0	0	0	0	0	0	0	0
ABCC6	0	1	1	0	0	0	0	0	0	0	0
ABCC9	0	0	0	0	0	5.7214	5.7214	5.7214	0	0	0
ABCD1	0	1	1	0	0	0.651857	0.651857	0	0	0	0
ABCD2	0	1	1	0	0	0	0	0	0	0	0
ABCD3	0	0	0	0	0	0.609977	0.609977	0	0	0	0
ABCD4	0	2	2	0	0	-0.686901	-0.686901	0	0	0	0
ABCE1	0	1	1	0	0	0	0	0	0	0	0
ABCF1	0	1	1	0	0	0	0	0	0	0	0
ABCF2	0	0	0	1	1	0.887481	0.887481	0	0	0	0
ABCG1	0	0	0	0	0	-1.83682	-1.83682	-1.83682	-1.26135	-1.26135	-1.26135
ABCG2	0	3	3	0	0	1.15319	1.15319	1.15319	0.842908	0.842908	0
ABCG4	0	2	2	0	0	0	0	0	0	0	0
ABCG8	0	0	0	1	1	0	0	0	0	0	0
ABHD10	0	1	1	0	0	1.22772	1.22772	1.22772	1.11781	1.11781	1.11781
ABHD11	0	2	2	0	0	-1.37922	-1.37922	-1.37922	0	0	0
ABHD12	0	3	3	0	0	0	0	0	0	0	0
ABHD12B	0	1	1	0	0	0	0	0	0	0	0
ABHD13	0	2	2	0	0	-0.699732	-0.699732	0	0	0	0
ABHD14A	0	1	1	0	0	1.04121	1.04121	1.04121	0	0	0
ABHD14B	0	1	1	0	0	1.11724	1.11724	1.11724	0	0	0
ABHD15	0	1	1	0	0	0	0	0	0	0	0
ABHD16A	0	1	1	0	0	-0.722127	-0.722127	0	0	0	0
ABHD17A	0	3	3	0	0	-0.829359	-0.829359	0	0	0	0
ABHD17B	0	2	2	1	1	-0.817056	-0.817056	0	0	0	0
ABHD17C	0	5	5	0	0	-1.55012	-1.55012	-1.55012	-0.753404	-0.753404	0
ABHD2	0	4	4	1	1	-1.13925	-1.13925	-1.13925	0	0	0
ABHD3	0	1	1	0	0	0	0	0	0	0	0
ABHD4	0	1	1	0	0	0	0	0	0	0	0
ABHD5	0	2	2	0	0	-0.764872	-0.764872	0	0	0	0
ABHD6	0	9	9	0	0	-2.06162	-2.06162	-2.06162	0	0	0
ABHD8	0	1	1	0	0	0	0	0	0	0	0
ABI1	0	2	2	0	0	0	0	0	0	0	0
ABI2	0	1	1	0	0	1.61407	1.61407	1.61407	0	0	0
ABI3	0	1	1	0	0	0	0	0	0	0	0
ABI3BP	0	2	2	0	0	2.6072	2.6072	2.6072	2.06355	2.06355	2.06355
ABL1	0	8	8	0	0	0	0	0	0	0	0
ABL2	0	7	7	0	0	0.464006	0	0	0	0	0
ABLIM1	0	24	24	0	0	-4.77195	-4.77195	-4.77195	-1.03927	-1.03927	-1.03927
ABLIM3	0	7	7	0	0	-4.39775	-4.39775	-4.39775	-0.952419	-0.952419	0
ABO	0	1	1	0	0	0	0	0	0	0	0
ABR	0	5	5	0	0	0.78758	0.78758	0	0	0	0
ABRAXAS1	1	1	0	1	0	0	0	0	0	0	0
ABRAXAS2	0	1	1	1	1	0	0	0	0	0	0
ABT1	0	1	1	0	0	0	0	0	0	0	0
ABTB1	0	1	1	0	0	-1.95121	-1.95121	-1.95121	-1.24428	-1.24428	-1.24428
ABTB2	0	9	9	0	0	-0.77605	-0.77605	0	0	0	0
AC034099	0	7	7	0	0	0	0	0	0	0	0
AC099934	0	5	5	0	0	0	0	0	0	0	0
AC104834	0	1	1	0	0	0	0	0	0	0	0
AC113282	0	1	1	0	0	0	0	0	0	0	0
AC124712	0	1	1	0	0	0	0	0	0	0	0
AC125444	0	1	1	0	0	0	0	0	0	0	0
AC132392	0	4	4	0	0	0	0	0	0	0	0
AC132392.1	0	0	0	0	0	-6.8646	-6.8646	-6.8646	0	0	0
AC134869	0	0	0	1	1	0	0	0	0	0	0
AC138214	0	1	1	0	0	0	0	0	0	0	0
AC149222	1	1	0	1	0	0	0	0	0	0	0
AC152453	0	3	3	0	0	0	0	0	0	0	0
AC153864	0	2	2	0	0	0	0	0	0	0	0
AC154550	0	3	3	0	0	0	0	0	0	0	0
AC154682	1	1	0	1	0	0	0	0	0	0	0
AC157931	0	1	1	0	0	0	0	0	0	0	0
AC158589	0	3	3	0	0	0	0	0	0	0	0
AC163623	0	2	2	0	0	0	0	0	0	0	0
AC163637	0	2	2	0	0	0	0	0	0	0	0
AC163703	1	6	5	1	0	0	0	0	0	0	0
AC165366	0	1	1	0	0	0	0	0	0	0	0
AC175538	0	3	3	0	0	0	0	0	0	0	0
ACAA1A	0	1	1	1	1	-0.708883	-0.708883	0	-0.497025	0	0
ACAA1B	0	1	1	0	0	0	0	0	0	0	0
ACAA2	0	5	5	0	0	-1.48124	-1.48124	-1.48124	-0.769217	-0.769217	0
ACACA	0	4	4	0	0	-0.508724	0	0	0	0	0
ACACB	0	1	1	0	0	-0.994677	-0.994677	0	0	0	0
ACAD10	0	5	5	0	0	-1.03703	-1.03703	-1.03703	-0.91518	-0.91518	0
ACAD11	0	9	9	0	0	-1.48693	-1.48693	-1.48693	0	0	0
ACAD12	0	1	1	1	1	0	0	0	0	0	0
ACAD8	0	1	1	0	0	0	0	0	0	0	0
ACAD9	0	1	1	0	0	-0.402165	0	0	0	0	0
ACADL	0	2	2	0	0	-0.772337	-0.772337	0	-0.849122	-0.849122	0
ACADM	0	2	2	0	0	-1.27681	-1.27681	-1.27681	-0.913027	-0.913027	0
ACADSB	0	1	1	0	0	1.31712	1.31712	1.31712	0	0	0
ACADVL	0	0	0	0	0	-0.716869	-0.716869	0	0	0	0
ACAN	0	1	1	0	0	0	0	0	0	0	0
ACAP1	0	7	7	0	0	-4.52871	-4.52871	-4.52871	0	0	0
ACAP2	0	2	2	0	0	0	0	0	0	0	0
ACAP3	0	2	2	0	0	0.38618	0	0	0	0	0
ACAT1	0	2	2	0	0	0	0	0	0	0	0
ACAT2	0	0	0	0	0	-1.98011	-1.98011	-1.98011	0	0	0
ACAT3	1	1	0	1	0	0	0	0	0	0	0
ACBD3	0	2	2	0	0	0	0	0	0	0	0
ACBD4	0	5	5	0	0	-1.47783	-1.47783	-1.47783	-0.90098	-0.90098	0
ACBD5	0	3	3	0	0	-0.41154	0	0	0	0	0
ACBD6	0	2	2	0	0	-0.525858	0	0	-0.435237	0	0
ACBD7	0	1	1	0	0	0	0	0	0	0	0
ACCS	0	1	1	0	0	0.806291	0.806291	0	0.859296	0.859296	0
ACCSL	0	1	1	0	0	0	0	0	0	0	0
ACD	1	1	0	1	0	0.446976	0	0	0	0	0
ACE	0	1	1	0	0	-1.7163	-1.7163	-1.7163	-3.1283	-3.1283	-3.1283
ACE2	0	4	4	0	0	-9.25563	-9.25563	-9.25563	-3.19011	-3.19011	-3.19011
ACER2	0	3	3	0	0	-1.5476	-1.5476	-1.5476	1.3479	1.3479	1.3479
ACER3	0	1	1	0	0	-0.724254	-0.724254	0	0	0	0
ACHE	0	2	2	0	0	0	0	0	0	0	0
ACIN1	0	2	2	0	0	0.524758	0	0	0.575605	0	0
ACKR1	0	1	1	0	0	7.43987	7.43987	7.43987	0	0	0
ACKR2	0	2	2	0	0	0	0	0	0	0	0
ACKR3	0	4	4	0	0	-3.22427	-3.22427	-3.22427	-1.00886	-1.00886	-1.00886
ACKR4	0	4	4	0	0	0	0	0	0	0	0
ACLY	0	3	3	0	0	-0.72653	-0.72653	0	0	0	0
ACMSD	1	1	0	1	0	0	0	0	0	0	0
ACO1	0	1	1	0	0	0	0	0	0	0	0
ACO2	0	1	1	0	0	0	0	0	0	0	0
ACOT1	0	0	0	0	0	-0.738701	-0.738701	0	-0.768358	-0.768358	0
ACOT11	0	1	1	0	0	0	0	0	0	0	0
ACOT13	0	1	1	0	0	0	0	0	-0.626792	-0.626792	0
ACOT2	0	0	0	0	0	2.62624	2.62624	2.62624	0	0	0
ACOT4	0	0	0	0	0	2.69954	2.69954	2.69954	0	0	0
ACOT6	0	1	1	0	0	2.14155	2.14155	2.14155	0	0	0
ACOT7	0	6	6	0	0	2.67694	2.67694	2.67694	1.28548	1.28548	1.28548
ACOT8	0	2	2	1	1	-0.765469	-0.765469	0	0	0	0
ACOX1	0	2	2	0	0	0.339821	0	0	0	0	0
ACOX2	0	0	0	0	0	-5.40985	-5.40985	-5.40985	0	0	0
ACOX3	0	3	3	0	0	-0.476319	0	0	0	0	0
ACOXL	0	6	6	1	1	0	0	0	0	0	0
ACP2	0	0	0	0	0	1.95739	1.95739	1.95739	0	0	0
ACP5	0	7	7	0	0	-6.80617	-6.80617	-6.80617	0	0	0
ACP6	0	0	0	0	0	-0.571444	0	0	-0.814167	-0.814167	0
ACP7	0	3	3	0	0	0	0	0	0	0	0
ACPP	0	2	2	0	0	-3.3703	-3.3703	-3.3703	-1.46896	-1.46896	-1.46896
ACPT	0	3	3	0	0	0	0	0	0	0	0
ACRBP	0	3	3	0	0	0	0	0	0	0	0
ACSBG1	0	8	8	0	0	-2.02829	-2.02829	-2.02829	0	0	0
ACSBG2	0	2	2	0	0	0	0	0	0	0	0
ACSF2	0	5	5	0	0	-0.355707	0	0	0	0	0
ACSL1	0	4	4	0	0	-1.06916	-1.06916	-1.06916	0	0	0
ACSL3	0	5	5	0	0	-2.06633	-2.06633	-2.06633	0	0	0
ACSL4	0	1	1	0	0	1.84414	1.84414	1.84414	0.770248	0.770248	0
ACSL5	0	8	8	0	0	-1.79696	-1.79696	-1.79696	0	0	0
ACSL6	0	0	0	0	0	8.48901	8.48901	8.48901	0	0	0
ACSM1	0	2	2	0	0	0	0	0	0	0	0
ACSM2	0	2	2	0	0	0	0	0	0	0	0
ACSM3	1	1	0	1	0	-1.62126	-1.62126	-1.62126	0	0	0
ACSM4	1	2	1	1	0	0	0	0	0	0	0
ACSS1	0	0	0	0	0	-4.92357	-4.92357	-4.92357	0	0	0
ACSS2	0	2	2	0	0	-3.39322	-3.39322	-3.39322	0	0	0
ACSS3	0	0	0	0	0	5.51536	5.51536	5.51536	0	0	0
ACTA1	0	2	2	0	0	1.44789	1.44789	1.44789	-3.80264	-3.80264	-3.80264
ACTA2	0	1	1	0	0	2.98675	2.98675	2.98675	0	0	0
ACTB	2	3	1	2	0	0	0	0	0	0	0
ACTG1	0	7	7	0	0	-0.663927	-0.663927	0	0	0	0
ACTG2	0	2	2	0	0	6.91033	6.91033	6.91033	0	0	0
ACTL10	0	2	2	0	0	0	0	0	0	0	0
ACTL6A	0	1	1	0	0	0	0	0	0.607128	0.607128	0
ACTN1	1	11	10	1	0	-0.614803	-0.614803	0	0	0	0
ACTN2	0	3	3	0	0	0	0	0	0	0	0
ACTN3	0	3	3	0	0	0	0	0	0	0	0
ACTN4	0	18	18	0	0	-1.49349	-1.49349	-1.49349	-1.00779	-1.00779	-1.00779
ACTR10	1	1	0	1	0	0	0	0	0	0	0
ACTR1A	0	3	3	0	0	-0.831576	-0.831576	0	0	0	0
ACTR1B	0	2	2	0	0	0.884281	0.884281	0	0	0	0
ACTR2	0	4	4	0	0	-0.514808	0	0	0	0	0
ACTR3	0	3	3	0	0	0	0	0	0	0	0
ACTR3B	0	3	3	0	0	0	0	0	2.68264	2.68264	2.68264
ACTR5	0	1	1	0	0	0	0	0	0	0	0
ACTR6	0	1	1	0	0	0	0	0	0	0	0
ACTR8	0	5	5	0	0	-0.652943	-0.652943	0	0	0	0
ACVR1	0	8	8	0	0	0.372018	0	0	0	0	0
ACVR1B	0	12	12	0	0	-1.61621	-1.61621	-1.61621	-0.670485	-0.670485	0
ACVR2A	0	1	1	0	0	0	0	0	0	0	0
ACVR2B	0	2	2	1	1	-1.79037	-1.79037	-1.79037	0	0	0
ACVRL1	0	3	3	0	0	2.13486	2.13486	2.13486	0	0	0
ACY1	0	2	2	1	1	-0.890546	-0.890546	0	0	0	0
ACYP1	0	2	2	0	0	-1.04731	-1.04731	-1.04731	0	0	0
ACYP2	0	0	0	0	0	3.71674	3.71674	3.71674	2.24672	2.24672	2.24672
ADA	0	0	0	0	0	1.31084	1.31084	1.31084	1.0191	1.0191	1.0191
ADAD2	0	1	1	0	0	0	0	0	0	0	0
ADAL	0	1	1	0	0	0.944025	0.944025	0	0	0	0
ADAM10	0	3	3	0	0	-0.715435	-0.715435	0	0	0	0
ADAM12	0	8	8	0	0	-0.378473	0	0	0	0	0
ADAM15	0	4	4	0	0	0	0	0	0	0	0
ADAM17	1	3	2	1	0	0	0	0	0	0	0
ADAM18	0	1	1	0	0	0	0	0	0	0	0
ADAM19	0	1	1	0	0	4.58113	4.58113	4.58113	0	0	0
ADAM1B	0	1	1	0	0	0	0	0	0	0	0
ADAM2	0	1	1	0	0	0	0	0	0	0	0
ADAM22	0	0	0	0	0	1.40736	1.40736	1.40736	-1.76866	-1.76866	-1.76866
ADAM23	0	0	0	0	0	3.01921	3.01921	3.01921	0	0	0
ADAM28	0	3	3	0	0	0	0	0	0	0	0
ADAM32	0	1	1	0	0	0	0	0	0	0	0
ADAM33	0	1	1	0	0	6.43529	6.43529	6.43529	0	0	0
ADAM8	0	3	3	0	0	-7.09144	-7.09144	-7.09144	0	0	0
ADAM9	0	3	3	1	1	1.28871	1.28871	1.28871	0	0	0
ADAMTS1	0	4	4	0	0	-1.32679	-1.32679	-1.32679	0	0	0
ADAMTS10	0	1	1	0	0	2.63583	2.63583	2.63583	0	0	0
ADAMTS12	0	2	2	0	0	3.96669	3.96669	3.96669	0	0	0
ADAMTS13	0	3	3	0	0	0	0	0	0	0	0
ADAMTS14	0	2	2	0	0	3.20184	3.20184	3.20184	1.79968	1.79968	1.79968
ADAMTS15	0	1	1	0	0	-4.30907	-4.30907	-4.30907	0	0	0
ADAMTS16	0	11	11	0	0	0	0	0	-2.80994	-2.80994	-2.80994
ADAMTS17	0	5	5	0	0	-5.22579	-5.22579	-5.22579	-1.52047	-1.52047	-1.52047
ADAMTS18	0	1	1	0	0	0	0	0	0	0	0
ADAMTS2	0	1	1	0	0	2.62088	2.62088	2.62088	1.34184	1.34184	1.34184
ADAMTS20	0	3	3	0	0	0	0	0	0	0	0
ADAMTS3	0	2	2	0	0	4.57999	4.57999	4.57999	0	0	0
ADAMTS4	0	2	2	0	0	1.61771	1.61771	1.61771	0	0	0
ADAMTS5	1	3	2	1	0	4.19724	4.19724	4.19724	0	0	0
ADAMTS6	0	1	1	0	0	4.01502	4.01502	4.01502	0	0	0
ADAMTS7	0	5	5	1	1	1.66224	1.66224	1.66224	0	0	0
ADAMTS8	0	1	1	0	0	0	0	0	0	0	0
ADAMTS9	0	0	0	0	0	2.84899	2.84899	2.84899	1.52759	1.52759	1.52759
ADAMTSL1	0	9	9	0	0	5.54934	5.54934	5.54934	0	0	0
ADAMTSL3	0	2	2	0	0	5.78561	5.78561	5.78561	0	0	0
ADAMTSL4	0	7	7	0	0	-4.15322	-4.15322	-4.15322	0	0	0
ADAMTSL5	1	8	7	1	0	0	0	0	-0.75361	-0.75361	0
ADAP1	0	1	1	0	0	-5.01611	-5.01611	-5.01611	-1.30736	-1.30736	-1.30736
ADAP2	0	1	1	0	0	0	0	0	0	0	0
ADAR	0	1	1	0	0	0.722872	0.722872	0	0	0	0
ADARB1	0	5	5	0	0	-1.27048	-1.27048	-1.27048	0	0	0
ADAT1	0	0	0	0	0	0.700436	0.700436	0	0	0	0
ADAT3	0	1	1	0	0	0	0	0	0	0	0
ADCK1	0	3	3	0	0	-1.42029	-1.42029	-1.42029	0	0	0
ADCK2	0	2	2	0	0	-1.56691	-1.56691	-1.56691	0	0	0
ADCY1	0	3	3	1	1	4.79937	4.79937	4.79937	0	0	0
ADCY10	0	1	1	0	0	0	0	0	0	0	0
ADCY2	0	0	0	0	0	6.06874	6.06874	6.06874	0	0	0
ADCY3	0	1	1	0	0	1.31747	1.31747	1.31747	0	0	0
ADCY4	0	7	7	0	0	3.62493	3.62493	3.62493	0	0	0
ADCY5	0	3	3	0	0	0	0	0	0	0	0
ADCY6	0	3	3	0	0	0.677853	0.677853	0	0	0	0
ADCY7	0	5	5	0	0	3.07657	3.07657	3.07657	0	0	0
ADCY8	0	1	1	0	0	0	0	0	0	0	0
ADCY9	0	2	2	0	0	0	0	0	0	0	0
ADCYAP1R1	0	0	0	0	0	5.63291	5.63291	5.63291	0	0	0
ADD1	0	5	5	0	0	0	0	0	0	0	0
ADD2	0	1	1	0	0	0	0	0	0	0	0
ADD3	0	1	1	0	0	-2.00199	-2.00199	-2.00199	-0.779367	-0.779367	0
ADGB	0	3	3	0	0	5.72586	5.72586	5.72586	0	0	0
ADGRA1	0	1	1	0	0	0	0	0	0	0	0
ADGRA2	0	1	1	0	0	3.72485	3.72485	3.72485	0.771696	0.771696	0
ADGRA3	0	3	3	0	0	1.42012	1.42012	1.42012	0	0	0
ADGRB1	0	6	6	1	1	0	0	0	0	0	0
ADGRB2	0	2	2	0	0	4.17504	4.17504	4.17504	0	0	0
ADGRD1	0	3	3	0	0	-3.09322	-3.09322	-3.09322	0	0	0
ADGRE5	0	3	3	0	0	0.618657	0.618657	0	0	0	0
ADGRF1	0	1	1	0	0	0	0	0	0	0	0
ADGRF2	0	1	1	0	0	-9.56397	-9.56397	-9.56397	0	0	0
ADGRF4	0	1	1	0	0	-11.5481	-11.5481	-11.5481	0	0	0
ADGRF5	0	3	3	0	0	3.3591	3.3591	3.3591	0	0	0
ADGRG1	0	7	7	0	0	-5.01239	-5.01239	-5.01239	0	0	0
ADGRG2	0	4	4	0	0	-3.21882	-3.21882	-3.21882	0	0	0
ADGRG3	0	2	2	0	0	0	0	0	0	0	0
ADGRG5	0	2	2	0	0	5.81261	5.81261	5.81261	0	0	0
ADGRG6	0	7	7	0	0	0.434234	0	0	-1.31245	-1.31245	-1.31245
ADGRG7	0	1	1	0	0	0	0	0	0	0	0
ADGRL1	0	2	2	0	0	2.57228	2.57228	2.57228	1.33914	1.33914	1.33914
ADGRL2	0	8	8	0	0	-1.00608	-1.00608	-1.00608	-0.715515	-0.715515	0
ADGRL3	0	6	6	0	0	0	0	0	0	0	0
ADGRL4	0	1	1	0	0	0	0	0	0	0	0
ADGRV1	0	12	12	0	0	0	0	0	0	0	0
ADH1	0	2	2	0	0	5.52813	5.52813	5.52813	0	0	0
ADH5	0	1	1	0	0	0.885778	0.885778	0	0	0	0
ADH6A	0	1	1	0	0	0	0	0	0	0	0
ADH6B	0	1	1	0	0	0	0	0	0	0	0
ADH7	0	1	1	0	0	3.70244	3.70244	3.70244	1.96568	1.96568	1.96568
ADHFE1	0	0	0	0	0	2.19404	2.19404	2.19404	0	0	0
ADI1	0	2	2	0	0	0	0	0	0	0	0
ADIG	0	4	4	0	0	0	0	0	0	0	0
ADIPOR1	0	4	4	0	0	-1.18545	-1.18545	-1.18545	-0.589575	-0.589575	0
ADIPOR2	0	1	1	0	0	0	0	0	0	0	0
ADK	0	10	10	0	0	0.535396	0	0	0	0	0
ADM	0	5	5	0	0	0	0	0	-0.973314	-0.973314	0
ADM2	0	0	0	0	0	0.978394	0.978394	0	0	0	0
ADNP	0	2	2	0	0	0	0	0	0	0	0
ADNP2	1	5	4	1	0	-0.600837	-0.600837	0	0	0	0
ADO	0	1	1	1	1	0.502593	0	0	0	0	0
ADORA1	0	1	1	0	0	0	0	0	0	0	0
ADORA2B	0	9	9	0	0	0.788878	0.788878	0	0	0	0
ADPGK	0	1	1	0	0	0.896407	0.896407	0	0	0	0
ADPRH	0	1	1	0	0	1.09674	1.09674	1.09674	0	0	0
ADPRHL1	0	1	1	0	0	0	0	0	0	0	0
ADPRHL2	0	4	4	1	1	-0.982797	-0.982797	0	0	0	0
ADPRM	0	1	1	0	0	0	0	0	0	0	0
ADRA1B	0	1	1	1	1	6.44241	6.44241	6.44241	0	0	0
ADRA1D	0	3	3	0	0	6.37489	6.37489	6.37489	0	0	0
ADRA2A	1	3	2	1	0	4.43124	4.43124	4.43124	-2.32074	-2.32074	-2.32074
ADRB1	0	0	0	0	0	1.7004	1.7004	1.7004	0	0	0
ADRB2	0	3	3	0	0	-5.21099	-5.21099	-5.21099	-1.49012	-1.49012	-1.49012
ADRB3	0	2	2	0	0	0	0	0	0	0	0
ADRM1	0	2	2	0	0	0	0	0	0	0	0
ADSL	0	0	0	1	1	-0.329663	0	0	0.783325	0.783325	0
ADSS	0	2	2	0	0	-0.581752	0	0	0	0	0
ADSSL1	0	4	4	0	0	0	0	0	-0.939079	-0.939079	0
ADTRP	0	6	6	0	0	-6.92269	-6.92269	-6.92269	0	0	0
AEBP1	0	0	0	0	0	3.71445	3.71445	3.71445	1.32988	1.32988	1.32988
AEBP2	0	4	4	0	0	0	0	0	0	0	0
AEN	1	5	4	1	0	0.742278	0.742278	0	0	0	0
AES	2	3	1	2	0	0	0	0	0	0	0
AFAP1	0	6	6	0	0	1.77745	1.77745	1.77745	0	0	0
AFAP1L1	0	8	8	0	0	-3.26635	-3.26635	-3.26635	-2.21812	-2.21812	-2.21812
AFAP1L2	0	14	14	0	0	-3.70568	-3.70568	-3.70568	0	0	0
AFDN	0	8	8	0	0	-1.15312	-1.15312	-1.15312	0	0	0
AFF1	0	11	11	0	0	0	0	0	0	0	0
AFF2	0	1	1	0	0	5.88699	5.88699	5.88699	0	0	0
AFF3	0	8	8	0	0	3.73069	3.73069	3.73069	0	0	0
AFF4	0	1	1	0	0	0.361483	0	0	0	0	0
AFG1L	0	3	3	0	0	-1.93788	-1.93788	-1.93788	0	0	0
AFG3L2	0	2	2	0	0	0	0	0	0	0	0
AFMID	0	7	7	0	0	0	0	0	0	0	0
AFTPH	0	2	2	0	0	-0.628153	-0.628153	0	0	0	0
AGA	0	2	2	0	0	1.18387	1.18387	1.18387	0	0	0
AGAP1	1	25	24	1	0	0.831648	0.831648	0	0	0	0
AGAP2	0	3	3	0	0	0	0	0	0	0	0
AGAP3	1	8	7	1	0	-1.1767	-1.1767	-1.1767	0	0	0
AGBL1	0	4	4	0	0	0	0	0	0	0	0
AGBL2	0	1	1	0	0	4.12055	4.12055	4.12055	0	0	0
AGBL3	0	4	4	0	0	0	0	0	0	0	0
AGBL4	0	4	4	0	0	0	0	0	0	0	0
AGBL5	0	2	2	0	0	-1.22556	-1.22556	-1.22556	0	0	0
AGER	0	2	2	0	0	0	0	0	0	0	0
AGFG1	0	4	4	0	0	0	0	0	0	0	0
AGFG2	0	0	0	0	0	-0.745141	-0.745141	0	0	0	0
AGL	0	0	0	0	0	1.12359	1.12359	1.12359	0	0	0
AGMAT	0	3	3	0	0	0	0	0	0	0	0
AGMO	0	2	2	0	0	0	0	0	0	0	0
AGO1	1	2	1	1	0	0	0	0	0	0	0
AGO2	1	12	11	1	0	0	0	0	0	0	0
AGO3	0	4	4	0	0	0.581869	0	0	0	0	0
AGO4	0	3	3	0	0	0	0	0	0	0	0
AGPAT1	0	1	1	0	0	0.630893	0.630893	0	0	0	0
AGPAT2	0	1	1	0	0	0	0	0	0	0	0
AGPAT3	0	7	7	0	0	0	0	0	0	0	0
AGPAT4	0	4	4	0	0	-0.742137	-0.742137	0	0	0	0
AGPAT5	0	2	2	0	0	-0.5539	0	0	0.923027	0.923027	0
AGPS	0	3	3	0	0	0	0	0	0	0	0
AGRN	0	7	7	0	0	-1.46079	-1.46079	-1.46079	-0.951913	-0.951913	0
AGRP	1	5	4	1	0	-6.15739	-6.15739	-6.15739	-2.24871	-2.24871	-2.24871
AGT	0	0	0	0	0	-4.25616	-4.25616	-4.25616	0	0	0
AGTPBP1	1	2	1	1	0	0.662646	0.662646	0	0.518159	0	0
AGTR1A	0	0	0	0	0	6.56064	6.56064	6.56064	0	0	0
AGTR1B	0	1	1	0	0	0	0	0	0	0	0
AGXT	0	2	2	0	0	0	0	0	0	0	0
AHCTF1	0	2	2	0	0	0	0	0	0	0	0
AHCY	0	1	1	0	0	0	0	0	0	0	0
AHCYL1	0	4	4	0	0	0.542722	0	0	0	0	0
AHCYL2	0	3	3	0	0	0	0	0	-0.665337	-0.665337	0
AHDC1	1	15	14	1	0	-0.793068	-0.793068	0	0	0	0
AHI1	0	2	2	0	0	2.84566	2.84566	2.84566	1.23129	1.23129	1.23129
AHNAK	0	21	21	0	0	-1.68484	-1.68484	-1.68484	0	0	0
AHNAK2	0	5	5	0	0	0	0	0	0	0	0
AHR	0	3	3	0	0	-3.57291	-3.57291	-3.57291	-0.575862	0	0
AHRR	1	2	1	1	0	2.38276	2.38276	2.38276	0	0	0
AHSA1	0	0	0	0	0	0	0	0	0.642662	0.642662	0
AHSA2	0	0	0	0	0	0.753564	0.753564	0	0	0	0
AHSG	0	1	1	0	0	0	0	0	0	0	0
AI182371	1	5	4	1	0	0	0	0	0	0	0
AI314180	1	4	3	1	0	0.369829	0	0	0	0	0
AI413582	0	8	8	0	0	0.693639	0.693639	0	0	0	0
AI464131	0	3	3	0	0	0	0	0	-1.18288	-1.18288	-1.18288
AI481877	0	2	2	0	0	0	0	0	0	0	0
AI606181	0	1	1	0	0	0	0	0	0	0	0
AI661453	0	7	7	1	1	-8.47239	-8.47239	-8.47239	0	0	0
AI837181	0	5	5	0	0	0.384154	0	0	0	0	0
AI846148	1	2	1	1	0	-0.666812	-0.666812	0	0	0	0
AI854703	0	0	0	0	0	4.3483	4.3483	4.3483	0	0	0
AIDA	0	3	3	0	0	1.33669	1.33669	1.33669	0	0	0
AIF1	0	3	3	0	0	0	0	0	0	0	0
AIF1L	1	4	3	1	0	1.1441	1.1441	1.1441	0	0	0
AIFM2	0	2	2	0	0	-0.867189	-0.867189	0	0	0	0
AIFM3	1	3	2	1	0	0	0	0	0	0	0
AIG1	0	17	17	0	0	0	0	0	0	0	0
AIM2	0	1	1	0	0	0	0	0	0	0	0
AIMP1	0	1	1	0	0	0	0	0	0	0	0
AIMP2	0	1	1	0	0	0.825308	0.825308	0	0.937182	0.937182	0
AIP	0	2	2	0	0	0	0	0	0	0	0
AIPL1	0	1	1	0	0	0	0	0	0	0	0
AJUBA	1	3	2	2	0	-0.76945	-0.76945	0	0	0	0
AK1	0	1	1	0	0	1.73048	1.73048	1.73048	0.685181	0.685181	0
AK157302	0	2	2	0	0	0	0	0	0	0	0
AK2	0	3	3	0	0	0	0	0	0	0	0
AK3	0	4	4	0	0	-0.530892	0	0	0	0	0
AK4	0	3	3	0	0	-1.36808	-1.36808	-1.36808	0	0	0
AK5	0	7	7	0	0	5.08673	5.08673	5.08673	0	0	0
AK6	1	1	0	1	0	0.804583	0.804583	0	0	0	0
AK7	0	3	3	0	0	0	0	0	0	0	0
AKAP1	1	2	1	1	0	1.22433	1.22433	1.22433	0.599818	0.599818	0
AKAP10	0	2	2	0	0	0	0	0	0	0	0
AKAP11	0	2	2	0	0	0.673415	0.673415	0	0	0	0
AKAP12	0	0	0	0	0	1.33385	1.33385	1.33385	1.28781	1.28781	1.28781
AKAP13	0	17	17	0	0	0	0	0	0	0	0
AKAP17B	0	1	1	1	1	-1.62675	-1.62675	-1.62675	-0.810432	-0.810432	0
AKAP2	0	2	2	1	1	3.44219	3.44219	3.44219	0	0	0
AKAP6	0	15	15	0	0	-3.16606	-3.16606	-3.16606	0	0	0
AKAP7	0	2	2	0	0	0	0	0	0	0	0
AKAP8	0	1	1	0	0	0.676245	0.676245	0	0.590323	0.590323	0
AKAP8L	0	2	2	0	0	0.500342	0	0	0	0	0
AKAP9	0	2	2	0	0	-0.607326	-0.607326	0	0	0	0
AKIP1	0	1	1	0	0	-1.67641	-1.67641	-1.67641	-0.820366	-0.820366	0
AKIRIN1	0	4	4	0	0	-0.452108	0	0	0	0	0
AKIRIN2	0	1	1	0	0	0	0	0	0	0	0
AKNA	0	2	2	0	0	3.13969	3.13969	3.13969	0	0	0
AKNAD1	0	12	12	0	0	-5.64583	-5.64583	-5.64583	0	0	0
AKR1B10	0	1	1	0	0	0.690694	0.690694	0	0	0	0
AKR1B3	0	2	2	0	0	0.364823	0	0	0.983034	0.983034	0
AKR1B8	0	2	2	0	0	0	0	0	0.593899	0.593899	0
AKR1C13	0	0	0	0	0	0	0	0	1.88983	1.88983	1.88983
AKR1C14	0	0	0	0	0	0	0	0	1.54502	1.54502	1.54502
AKR1D1	0	1	1	0	0	-8.2665	-8.2665	-8.2665	-4.9527	-4.9527	-4.9527
AKR7A5	0	0	0	0	0	0	0	0	-0.512962	0	0
AKT1	0	4	4	0	0	0.810331	0.810331	0	0	0	0
AKT1S1	0	1	1	0	0	1.14208	1.14208	1.14208	0	0	0
AKT2	0	0	0	0	0	-1.0081	-1.0081	-1.0081	0	0	0
AKT3	0	3	3	0	0	1.35522	1.35522	1.35522	0	0	0
AKTIP	0	4	4	0	0	-1.08795	-1.08795	-1.08795	-0.878209	-0.878209	0
AL607105.1	0	0	0	0	0	-1.23871	-1.23871	-1.23871	0	0	0
AL670603	0	5	5	0	0	0	0	0	0	0	0
ALAD	0	2	2	0	0	0	0	0	0	0	0
ALAS1	0	0	0	0	0	-0.46093	0	0	0	0	0
ALCAM	0	8	8	0	0	-2.26094	-2.26094	-2.26094	-1.35867	-1.35867	-1.35867
ALDH16A1	0	4	4	0	0	0.567851	0	0	0	0	0
ALDH18A1	0	3	3	0	0	0.92996	0.92996	0	0	0	0
ALDH1A1	0	0	0	0	0	-2.9045	-2.9045	-2.9045	0	0	0
ALDH1A2	0	2	2	0	0	5.87039	5.87039	5.87039	0	0	0
ALDH1A3	1	3	2	1	0	-5.25879	-5.25879	-5.25879	0	0	0
ALDH1A7	0	0	0	0	0	-2.86575	-2.86575	-2.86575	0	0	0
ALDH1B1	0	0	0	0	0	4.44312	4.44312	4.44312	0	0	0
ALDH1L1	0	6	6	0	0	-2.64564	-2.64564	-2.64564	0	0	0
ALDH1L2	0	2	2	0	0	2.74359	2.74359	2.74359	0	0	0
ALDH2	0	2	2	1	1	0.607684	0.607684	0	0	0	0
ALDH3A1	0	2	2	0	0	0	0	0	1.51693	1.51693	1.51693
ALDH3A2	0	1	1	0	0	0.574675	0	0	0	0	0
ALDH3B1	0	3	3	0	0	0	0	0	1.19552	1.19552	1.19552
ALDH3B2	0	0	0	0	0	-11.24	-11.24	-11.24	-1.30084	-1.30084	-1.30084
ALDH3B3	0	0	0	0	0	-7.99117	-7.99117	-7.99117	-2.34144	-2.34144	-2.34144
ALDH4A1	0	5	5	0	0	-1.37234	-1.37234	-1.37234	0	0	0
ALDH5A1	0	1	1	0	0	0	0	0	0	0	0
ALDH6A1	0	0	0	0	0	-0.713353	-0.713353	0	0	0	0
ALDH7A1	0	2	2	0	0	0	0	0	0	0	0
ALDH8A1	0	2	2	0	0	0	0	0	0	0	0
ALDH9A1	0	1	1	0	0	0	0	0	0	0	0
ALDOA	0	1	1	0	0	0	0	0	0	0	0
ALDOART2	0	1	1	0	0	0	0	0	0	0	0
ALDOC	0	0	0	0	0	-5.45338	-5.45338	-5.45338	-1.43381	-1.43381	-1.43381
ALG1	0	1	1	0	0	0	0	0	0	0	0
ALG10B	0	0	0	0	0	1.5228	1.5228	1.5228	0.556599	0	0
ALG11	0	1	1	0	0	0.585991	0.585991	0	0	0	0
ALG12	0	2	2	0	0	-0.914645	-0.914645	0	0.764027	0.764027	0
ALG13	0	0	0	1	1	0	0	0	0.557952	0	0
ALG14	0	1	1	0	0	0	0	0	0	0	0
ALG2	0	1	1	0	0	1.51279	1.51279	1.51279	0	0	0
ALG3	0	0	0	0	0	-0.632227	-0.632227	0	0	0	0
ALG5	0	2	2	0	0	0.535412	0	0	0	0	0
ALG6	0	2	2	0	0	0	0	0	0	0	0
ALG8	0	2	2	0	0	1.56851	1.56851	1.56851	0	0	0
ALG9	0	6	6	0	0	-1.30045	-1.30045	-1.30045	0	0	0
ALK	0	14	14	0	0	0	0	0	0	0	0
ALKAL1	0	0	0	0	0	3.93229	3.93229	3.93229	0	0	0
ALKBH1	1	3	2	1	0	0.445209	0	0	0	0	0
ALKBH2	0	2	2	0	0	0	0	0	0	0	0
ALKBH4	0	1	1	0	0	0	0	0	0	0	0
ALKBH5	0	3	3	1	1	-0.744867	-0.744867	0	0	0	0
ALKBH6	0	1	1	0	0	0.729336	0.729336	0	0	0	0
ALKBH7	1	5	4	1	0	0	0	0	0	0	0
ALKBH8	0	0	0	0	0	0.943266	0.943266	0	0	0	0
ALMS1	0	0	0	0	0	0.99674	0.99674	0	0	0	0
ALOX12	0	7	7	0	0	-6.1249	-6.1249	-6.1249	-2.09611	-2.09611	-2.09611
ALOX12B	0	0	0	0	0	-10.8499	-10.8499	-10.8499	0	0	0
ALOX12E	0	3	3	0	0	0	0	0	0	0	0
ALOX5	0	3	3	0	0	0	0	0	0	0	0
ALOXE3	0	7	7	0	0	0	0	0	0	0	0
ALPK1	0	2	2	0	0	-1.23974	-1.23974	-1.23974	0	0	0
ALPK2	0	6	6	0	0	0	0	0	0	0	0
ALPL	0	4	4	0	0	1.24228	1.24228	1.24228	1.47181	1.47181	1.47181
ALS2	0	0	0	0	0	0.515183	0	0	0	0	0
ALS2CL	0	1	1	0	0	-4.05304	-4.05304	-4.05304	-0.865532	-0.865532	0
ALS2CR12	0	2	2	0	0	0	0	0	0	0	0
ALX1	0	1	1	0	0	0	0	0	0	0	0
ALX3	0	0	0	1	1	5.65946	5.65946	5.65946	0	0	0
ALX4	0	0	0	0	0	5.83701	5.83701	5.83701	0	0	0
ALYREF	0	2	2	0	0	0.559783	0	0	1.17086	1.17086	1.17086
ALYREF2	0	2	2	0	0	0	0	0	0	0	0
AMACR	0	2	2	0	0	0.843696	0.843696	0	0	0	0
AMBRA1	1	6	5	1	0	-0.726507	-0.726507	0	0	0	0
AMD1	0	5	5	0	0	-0.563774	0	0	0	0	0
AMDHD1	0	2	2	0	0	0	0	0	0	0	0
AMDHD2	0	7	7	0	0	0	0	0	-0.614656	-0.614656	0
AMER1	0	0	0	0	0	-0.923297	-0.923297	0	0	0	0
AMER3	0	1	1	0	0	0	0	0	0	0	0
AMFR	0	2	2	0	0	0	0	0	0	0	0
AMH	1	2	1	2	1	0	0	0	0	0	0
AMIGO1	0	1	1	0	0	0	0	0	-1.16555	-1.16555	-1.16555
AMIGO2	0	1	1	0	0	1.01848	1.01848	1.01848	0	0	0
AMIGO3	0	1	1	0	0	0	0	0	0	0	0
AMMECR1	0	2	2	0	0	0	0	0	0	0	0
AMMECR1L	1	2	1	1	0	0	0	0	0	0	0
AMN	0	1	1	0	0	0	0	0	0	0	0
AMN1	0	1	1	0	0	0	0	0	0	0	0
AMOT	0	1	1	0	0	1.07705	1.07705	1.07705	-1.65843	-1.65843	-1.65843
AMOTL1	0	18	18	0	0	-0.990042	-0.990042	0	0	0	0
AMOTL2	0	7	7	0	0	-0.434217	0	0	-0.872352	-0.872352	0
AMPD1	0	4	4	0	0	-3.34409	-3.34409	-3.34409	0	0	0
AMPD2	0	1	1	0	0	0.828437	0.828437	0	0	0	0
AMPD3	0	10	10	1	1	0	0	0	0	0	0
AMT	0	1	1	0	0	0	0	0	0	0	0
AMZ1	0	1	1	0	0	2.41402	2.41402	2.41402	0	0	0
AMZ2	0	0	0	0	0	-0.493981	0	0	0	0	0
ANAPC1	0	2	2	0	0	0	0	0	0	0	0
ANAPC10	0	1	1	0	0	0.472665	0	0	0.618244	0.618244	0
ANAPC11	0	2	2	1	1	0	0	0	0	0	0
ANAPC13	0	2	2	0	0	-0.980339	-0.980339	0	0	0	0
ANAPC15	0	1	1	0	0	0	0	0	0	0	0
ANAPC16	0	4	4	0	0	0.819693	0.819693	0	0	0	0
ANAPC2	0	7	7	0	0	-0.775889	-0.775889	0	0	0	0
ANAPC4	0	2	2	1	1	0.461896	0	0	0.499831	0	0
ANAPC5	0	0	0	0	0	0.495127	0	0	0	0	0
ANG	0	3	3	0	0	1.66195	1.66195	1.66195	0	0	0
ANG4	0	0	0	0	0	0	0	0	4.41129	4.41129	4.41129
ANG5	0	0	0	0	0	0	0	0	7.62219	7.62219	7.62219
ANGEL1	0	1	1	0	0	-1.2203	-1.2203	-1.2203	0	0	0
ANGEL2	0	3	3	0	0	0	0	0	0	0	0
ANGPT1	0	1	1	0	0	0	0	0	2.07243	2.07243	2.07243
ANGPT2	0	0	0	0	0	3.08998	3.08998	3.08998	1.95044	1.95044	1.95044
ANGPT4	0	0	0	0	0	0	0	0	1.07554	1.07554	1.07554
ANGPTL2	0	7	7	0	0	0	0	0	0	0	0
ANGPTL4	0	4	4	0	0	2.44325	2.44325	2.44325	0	0	0
ANGPTL6	0	1	1	0	0	2.4775	2.4775	2.4775	0	0	0
ANGPTL7	0	3	3	0	0	-2.94983	-2.94983	-2.94983	0	0	0
ANGPTL8	0	0	0	0	0	6.7615	6.7615	6.7615	0	0	0
ANK	0	5	5	0	0	-0.791617	-0.791617	0	0	0	0
ANK1	0	2	2	0	0	2.07879	2.07879	2.07879	0	0	0
ANK2	0	7	7	0	0	5.36184	5.36184	5.36184	1.30741	1.30741	1.30741
ANK3	0	32	32	0	0	-1.54444	-1.54444	-1.54444	0	0	0
ANKDD1A	0	4	4	0	0	0	0	0	0	0	0
ANKFN1	0	6	6	0	0	0	0	0	0	0	0
ANKFY1	0	1	1	0	0	0	0	0	0	0	0
ANKHD1	0	2	2	0	0	-0.586418	-0.586418	0	0	0	0
ANKIB1	0	0	0	0	0	0.529577	0	0	0	0	0
ANKK1	0	2	2	0	0	2.06729	2.06729	2.06729	2.3604	2.3604	2.3604
ANKLE1	0	2	2	0	0	0	0	0	0	0	0
ANKLE2	0	1	1	0	0	0	0	0	0	0	0
ANKMY1	1	2	1	1	0	0	0	0	0	0	0
ANKMY2	0	2	2	0	0	0	0	0	0	0	0
ANKRA2	1	2	1	1	0	0	0	0	0	0	0
ANKRD1	0	1	1	0	0	4.85466	4.85466	4.85466	0	0	0
ANKRD10	0	6	6	0	0	0	0	0	0	0	0
ANKRD11	0	17	17	0	0	0.470081	0	0	0	0	0
ANKRD12	0	2	2	0	0	1.27785	1.27785	1.27785	0	0	0
ANKRD13A	0	3	3	0	0	-0.681399	-0.681399	0	0	0	0
ANKRD13B	0	7	7	1	1	0	0	0	0	0	0
ANKRD13C	0	4	4	0	0	-0.608817	-0.608817	0	0	0	0
ANKRD13D	0	0	0	0	0	-2.65583	-2.65583	-2.65583	-0.846029	-0.846029	0
ANKRD16	0	1	1	0	0	1.06931	1.06931	1.06931	0	0	0
ANKRD17	0	2	2	0	0	0	0	0	0	0	0
ANKRD22	0	6	6	0	0	-9.17815	-9.17815	-9.17815	0	0	0
ANKRD24	1	3	2	1	0	0.619694	0.619694	0	0	0	0
ANKRD26	0	1	1	0	0	0	0	0	0.80305	0.80305	0
ANKRD27	1	2	1	1	0	0	0	0	0	0	0
ANKRD28	0	0	0	0	0	0.703317	0.703317	0	0	0	0
ANKRD29	0	3	3	0	0	0	0	0	0	0	0
ANKRD33B	0	4	4	0	0	2.29819	2.29819	2.29819	0	0	0
ANKRD34A	0	1	1	0	0	4.6743	4.6743	4.6743	0	0	0
ANKRD34B	0	1	1	0	0	0	0	0	0	0	0
ANKRD35	1	7	6	1	0	-5.29425	-5.29425	-5.29425	-1.54831	-1.54831	-1.54831
ANKRD36	0	1	1	0	0	0	0	0	0	0	0
ANKRD37	0	0	0	0	0	-2.6327	-2.6327	-2.6327	0	0	0
ANKRD39	0	1	1	0	0	0	0	0	0	0	0
ANKRD40	0	4	4	0	0	0	0	0	0	0	0
ANKRD42	0	0	0	2	2	0.934275	0.934275	0	0	0	0
ANKRD44	0	7	7	0	0	0.501014	0	0	0	0	0
ANKRD46	0	1	1	0	0	-0.637174	-0.637174	0	0	0	0
ANKRD49	0	1	1	0	0	-0.520916	0	0	0	0	0
ANKRD50	0	3	3	0	0	0	0	0	0	0	0
ANKRD52	2	4	2	2	0	0.922654	0.922654	0	0	0	0
ANKRD53	0	2	2	0	0	0	0	0	0	0	0
ANKRD54	0	4	4	0	0	0	0	0	0	0	0
ANKRD55	0	8	8	0	0	0	0	0	0	0	0
ANKRD6	0	4	4	0	0	2.30613	2.30613	2.30613	0	0	0
ANKRD63	0	6	6	0	0	0	0	0	0	0	0
ANKRD65	1	5	4	1	0	0	0	0	0	0	0
ANKRD9	0	1	1	0	0	-0.85972	-0.85972	0	0	0	0
ANKS1	0	10	10	0	0	-0.47466	0	0	0	0	0
ANKS1B	0	9	9	0	0	3.53957	3.53957	3.53957	2.30276	2.30276	2.30276
ANKS3	0	2	2	0	0	0	0	0	0	0	0
ANKS6	0	1	1	0	0	3.30047	3.30047	3.30047	1.41167	1.41167	1.41167
ANKUB1	0	1	1	0	0	0	0	0	0	0	0
ANKZF1	0	1	1	0	0	-0.824182	-0.824182	0	0	0	0
ANLN	0	3	3	0	0	-0.975072	-0.975072	0	0	0	0
ANO1	0	4	4	0	0	-6.81316	-6.81316	-6.81316	-0.883795	-0.883795	0
ANO10	1	4	3	1	0	0	0	0	0	0	0
ANO2	0	7	7	0	0	0	0	0	0	0	0
ANO3	0	4	4	0	0	1.75606	1.75606	1.75606	0	0	0
ANO4	0	8	8	0	0	0	0	0	0	0	0
ANO6	0	11	11	0	0	0.890921	0.890921	0	0	0	0
ANO7	0	1	1	0	0	0	0	0	0	0	0
ANO8	0	2	2	0	0	0.740872	0.740872	0	0	0	0
ANO9	0	3	3	0	0	-11.7922	-11.7922	-11.7922	-3.20548	-3.20548	-3.20548
ANP32A	0	1	1	0	0	2.00654	2.00654	2.00654	0.940801	0.940801	0
ANP32B	1	5	4	2	1	0.732556	0.732556	0	0	0	0
ANP32E	0	0	0	0	0	0.644291	0.644291	0	0.795812	0.795812	0
ANPEP	0	2	2	0	0	-0.922086	-0.922086	0	0.91735	0.91735	0
ANTXR1	0	20	20	0	0	1.20307	1.20307	1.20307	0	0	0
ANTXR2	1	1	0	1	0	2.2982	2.2982	2.2982	0	0	0
ANTXRL	0	4	4	0	0	0	0	0	0	0	0
ANXA1	0	5	5	0	0	-4.27354	-4.27354	-4.27354	0	0	0
ANXA11	0	2	2	0	0	-1.21587	-1.21587	-1.21587	0	0	0
ANXA13	0	4	4	0	0	0	0	0	0	0	0
ANXA2	0	11	11	0	0	-1.68969	-1.68969	-1.68969	0	0	0
ANXA3	0	4	4	0	0	-1.95862	-1.95862	-1.95862	-0.882759	-0.882759	0
ANXA4	0	4	4	0	0	-1.33213	-1.33213	-1.33213	0	0	0
ANXA5	0	1	1	0	0	0.965601	0.965601	0	0	0	0
ANXA6	0	2	2	0	0	2.20797	2.20797	2.20797	0	0	0
ANXA7	1	2	1	1	0	-0.350037	0	0	0	0	0
ANXA8	0	6	6	0	0	-6.02781	-6.02781	-6.02781	-1.0326	-1.0326	-1.0326
ANXA9	1	2	1	1	0	-3.85925	-3.85925	-3.85925	-1.33877	-1.33877	-1.33877
AOC2	0	2	2	0	0	0	0	0	0	0	0
AOC3	0	1	1	0	0	3.86903	3.86903	3.86903	0	0	0
AOX1	0	3	3	0	0	0	0	0	0	0	0
AOX2	0	4	4	1	1	0	0	0	0	0	0
AOX3	1	2	1	1	0	-4.05201	-4.05201	-4.05201	0	0	0
AOX4	1	5	4	1	0	-4.33289	-4.33289	-4.33289	-3.15861	-3.15861	-3.15861
AP1AR	0	3	3	0	0	-0.612328	-0.612328	0	0	0	0
AP1B1	0	7	7	0	0	0	0	0	0	0	0
AP1G1	1	2	1	1	0	-0.6283	-0.6283	0	0	0	0
AP1G2	0	0	0	0	0	-0.722087	-0.722087	0	0	0	0
AP1M1	0	0	0	0	0	0.571033	0	0	0	0	0
AP1M2	0	3	3	0	0	-12.2418	-12.2418	-12.2418	0	0	0
AP1S1	1	4	3	1	0	0	0	0	0	0	0
AP1S2	0	2	2	0	0	1.67211	1.67211	1.67211	0	0	0
AP1S3	0	2	2	0	0	-3.81156	-3.81156	-3.81156	0	0	0
AP2A1	0	0	0	0	0	0.499688	0	0	0	0	0
AP2A2	0	7	7	0	0	0	0	0	0	0	0
AP2B1	1	1	0	1	0	0	0	0	0	0	0
AP2M1	0	1	1	0	0	0	0	0	0	0	0
AP2S1	0	2	2	0	0	-0.593388	-0.593388	0	0	0	0
AP3B1	0	2	2	0	0	0	0	0	-0.400783	0	0
AP3B2	0	1	1	0	0	0	0	0	0	0	0
AP3D1	0	2	2	0	0	0.575029	0	0	0	0	0
AP3M1	0	2	2	0	0	0	0	0	0	0	0
AP3M2	0	3	3	0	0	1.62622	1.62622	1.62622	0	0	0
AP3S1	0	1	1	0	0	0.329105	0	0	0	0	0
AP3S2	0	0	0	1	1	0	0	0	0	0	0
AP4B1	0	3	3	0	0	0	0	0	0	0	0
AP4M1	0	4	4	0	0	-0.635964	-0.635964	0	0	0	0
AP4S1	0	5	5	0	0	0	0	0	0	0	0
AP5B1	0	4	4	0	0	-0.731774	-0.731774	0	0	0	0
AP5M1	0	2	2	0	0	0	0	0	0	0	0
AP5S1	0	4	4	0	0	0	0	0	0	0	0
AP5Z1	0	1	1	0	0	0.812968	0.812968	0	0	0	0
APAF1	0	1	1	1	1	0	0	0	0	0	0
APBA1	0	0	0	0	0	3.48046	3.48046	3.48046	0	0	0
APBA2	0	1	1	0	0	0	0	0	0	0	0
APBA3	0	0	0	0	0	-0.572687	0	0	0	0	0
APBB1	0	0	0	0	0	3.3732	3.3732	3.3732	0	0	0
APBB1IP	0	1	1	0	0	5.24022	5.24022	5.24022	1.37754	1.37754	1.37754
APBB2	0	18	18	0	0	1.16292	1.16292	1.16292	0	0	0
APC	1	2	1	1	0	0.368181	0	0	0	0	0
APC2	0	1	1	0	0	1.32993	1.32993	1.32993	0	0	0
APCDD1	0	1	1	0	0	-0.902717	-0.902717	0	0	0	0
APEH	0	2	2	1	1	-0.477671	0	0	0	0	0
APELA	0	1	1	0	0	0	0	0	0	0	0
APEX1	0	1	1	0	0	1.28905	1.28905	1.28905	0	0	0
APEX2	0	0	0	0	0	1.10852	1.10852	1.10852	0	0	0
APH1B	0	2	2	0	0	-0.738647	-0.738647	0	-0.869454	-0.869454	0
APH1C	0	2	2	0	0	-3.81004	-3.81004	-3.81004	-1.51727	-1.51727	-1.51727
API5	0	3	3	0	0	0	0	0	0	0	0
APIP	0	0	0	1	1	1.62285	1.62285	1.62285	0.730369	0.730369	0
APITD1	0	1	1	0	0	0	0	0	0	0	0
APLF	0	1	1	0	0	0	0	0	0	0	0
APLN	0	1	1	0	0	3.08055	3.08055	3.08055	2.81097	2.81097	2.81097
APLP1	0	0	0	0	0	4.06014	4.06014	4.06014	0	0	0
APLP2	0	3	3	0	0	-0.401594	0	0	0	0	0
APOA1	0	1	1	0	0	0	0	0	0	0	0
APOA5	0	2	2	0	0	0	0	0	0	0	0
APOBEC1	0	2	2	0	0	-1.08974	-1.08974	-1.08974	0	0	0
APOBEC2	1	2	1	1	0	0	0	0	0	0	0
APOBEC3	0	2	2	0	0	0	0	0	1.36582	1.36582	1.36582
APOBR	0	0	0	0	0	1.34493	1.34493	1.34493	0.855198	0.855198	0
APOC1	0	0	0	0	0	-6.38085	-6.38085	-6.38085	0	0	0
APOC2	1	1	0	1	0	0	0	0	0	0	0
APOD	0	2	2	0	0	0	0	0	0	0	0
APOE	0	1	1	0	0	1.89633	1.89633	1.89633	0	0	0
APOH	0	6	6	0	0	0	0	0	0	0	0
APOL6	0	1	1	0	0	0	0	0	0	0	0
APOL7A	0	0	0	0	0	-3.40024	-3.40024	-3.40024	0	0	0
APOL8	0	2	2	0	0	0	0	0	0	0	0
APOL9A	0	0	0	0	0	-0.865862	-0.865862	0	0	0	0
APOL9B	0	0	0	0	0	-1.85588	-1.85588	-1.85588	0	0	0
APOM	0	2	2	2	2	0	0	0	0	0	0
APOO	0	1	1	0	0	0	0	0	0	0	0
APOOL	0	0	0	0	0	-1.19149	-1.19149	-1.19149	-0.766356	-0.766356	0
APOPT1	0	7	7	0	0	0	0	0	0	0	0
APP	0	16	16	0	0	0	0	0	-0.86956	-0.86956	0
APPBP2	0	2	2	0	0	0	0	0	0	0	0
APPL1	0	0	0	0	0	-0.387083	0	0	0	0	0
APPL2	0	1	1	0	0	0	0	0	0	0	0
APRT	1	3	2	1	0	0	0	0	0	0	0
APTX	0	2	2	0	0	-0.426772	0	0	0	0	0
AQP1	0	0	0	0	0	-3.1854	-3.1854	-3.1854	1.91338	1.91338	1.91338
AQP11	0	1	1	0	0	0	0	0	0	0	0
AQP2	0	3	3	0	0	0	0	0	0	0	0
AQP3	0	5	5	0	0	-8.13587	-8.13587	-8.13587	-1.71834	-1.71834	-1.71834
AQP4	0	1	1	0	0	0	0	0	0	0	0
AQP5	0	3	3	0	0	-1.37434	-1.37434	-1.37434	2.16098	2.16098	2.16098
AQP7	0	5	5	0	0	0	0	0	0	0	0
AQP9	0	5	5	0	0	0	0	0	0	0	0
AR	0	3	3	0	0	4.46831	4.46831	4.46831	0	0	0
ARAF	0	1	1	0	0	0	0	0	0	0	0
ARAP1	0	2	2	0	0	0	0	0	0	0	0
ARAP2	0	1	1	0	0	-3.29995	-3.29995	-3.29995	0	0	0
ARAP3	0	2	2	0	0	4.02792	4.02792	4.02792	0	0	0
ARC	0	4	4	0	0	-3.68488	-3.68488	-3.68488	0	0	0
ARCN1	0	1	1	0	0	0	0	0	0	0	0
AREG	0	1	1	0	0	-2.77608	-2.77608	-2.77608	0	0	0
AREL1	0	1	1	0	0	0.693534	0.693534	0	0	0	0
ARF1	0	4	4	0	0	-0.728436	-0.728436	0	0	0	0
ARF2	0	2	2	0	0	0.665501	0.665501	0	0	0	0
ARF3	0	2	2	0	0	-0.453035	0	0	0	0	0
ARF4	1	4	3	1	0	0.769176	0.769176	0	0	0	0
ARF5	1	2	1	1	0	-1.52116	-1.52116	-1.52116	0	0	0
ARF6	0	3	3	0	0	-0.785271	-0.785271	0	0	0	0
ARFGAP1	0	2	2	0	0	0.469629	0	0	0	0	0
ARFGAP2	0	4	4	0	0	-0.57057	0	0	0	0	0
ARFGAP3	0	3	3	0	0	-0.739957	-0.739957	0	0	0	0
ARFGEF1	0	0	0	0	0	-1.17281	-1.17281	-1.17281	0	0	0
ARFGEF2	0	1	1	0	0	0	0	0	0	0	0
ARFGEF3	0	1	1	0	0	0	0	0	0	0	0
ARFIP1	0	3	3	0	0	0	0	0	0	0	0
ARFIP2	0	0	0	0	0	0.62802	0.62802	0	0	0	0
ARFRP1	1	1	0	1	0	0	0	0	0	0	0
ARG1	0	1	1	0	0	-10.985	-10.985	-10.985	0	0	0
ARGLU1	0	3	3	0	0	0.631915	0.631915	0	0	0	0
ARHGAP1	0	3	3	0	0	0	0	0	0	0	0
ARHGAP10	1	11	10	2	1	-0.486628	0	0	0	0	0
ARHGAP11A	1	2	1	1	0	0.383662	0	0	0.723593	0.723593	0
ARHGAP12	0	1	1	0	0	0	0	0	-0.536625	0	0
ARHGAP15	0	1	1	0	0	0	0	0	0	0	0
ARHGAP17	0	4	4	1	1	-0.639522	-0.639522	0	0	0	0
ARHGAP18	0	7	7	0	0	-0.733403	-0.733403	0	0	0	0
ARHGAP19	0	4	4	0	0	-1.58388	-1.58388	-1.58388	0	0	0
ARHGAP20	0	1	1	0	0	6.50807	6.50807	6.50807	0	0	0
ARHGAP21	0	9	9	0	0	0	0	0	0	0	0
ARHGAP22	0	4	4	0	0	-1.40702	-1.40702	-1.40702	0	0	0
ARHGAP23	1	18	17	1	0	-0.619698	-0.619698	0	0	0	0
ARHGAP24	0	8	8	0	0	1.81345	1.81345	1.81345	0	0	0
ARHGAP25	0	2	2	0	0	-4.03025	-4.03025	-4.03025	-4.58332	-4.58332	-4.58332
ARHGAP26	0	24	24	0	0	1.74089	1.74089	1.74089	1.22214	1.22214	1.22214
ARHGAP27	2	8	6	2	0	-4.02343	-4.02343	-4.02343	-1.17317	-1.17317	-1.17317
ARHGAP28	0	2	2	0	0	0.973631	0.973631	0	0	0	0
ARHGAP29	0	2	2	0	0	0.941692	0.941692	0	0	0	0
ARHGAP30	1	5	4	1	0	-4.34848	-4.34848	-4.34848	0	0	0
ARHGAP31	0	2	2	0	0	5.38161	5.38161	5.38161	1.19677	1.19677	1.19677
ARHGAP32	0	11	11	0	0	-2.45454	-2.45454	-2.45454	0	0	0
ARHGAP33	0	0	0	0	0	-0.902548	-0.902548	0	0	0	0
ARHGAP35	0	7	7	0	0	0.416304	0	0	0	0	0
ARHGAP39	1	3	2	1	0	1.05911	1.05911	1.05911	0	0	0
ARHGAP4	0	0	0	0	0	-1.53772	-1.53772	-1.53772	0	0	0
ARHGAP40	0	4	4	0	0	-11.5414	-11.5414	-11.5414	0	0	0
ARHGAP42	0	16	16	0	0	0.879204	0.879204	0	-0.777702	-0.777702	0
ARHGAP44	1	2	1	1	0	0.679718	0.679718	0	0	0	0
ARHGAP45	0	1	1	0	0	0	0	0	0	0	0
ARHGAP5	0	2	2	0	0	0	0	0	0	0	0
ARHGAP6	0	3	3	0	0	5.26583	5.26583	5.26583	0	0	0
ARHGAP8	0	0	0	0	0	-7.8807	-7.8807	-7.8807	-1.3323	-1.3323	-1.3323
ARHGAP9	0	0	0	0	0	-7.87287	-7.87287	-7.87287	0	0	0
ARHGDIA	1	2	1	1	0	0.91805	0.91805	0	0	0	0
ARHGDIB	0	5	5	0	0	3.00813	3.00813	3.00813	0.901694	0.901694	0
ARHGDIG	0	0	0	0	0	-0.910417	-0.910417	0	0	0	0
ARHGEF1	0	2	2	0	0	-0.558704	0	0	0	0	0
ARHGEF10	0	5	5	0	0	-1.63106	-1.63106	-1.63106	-0.876088	-0.876088	0
ARHGEF10L	0	6	6	0	0	-1.47325	-1.47325	-1.47325	-0.728891	-0.728891	0
ARHGEF11	0	2	2	0	0	0.332771	0	0	0	0	0
ARHGEF12	1	7	6	1	0	0	0	0	0	0	0
ARHGEF15	0	3	3	0	0	0	0	0	0	0	0
ARHGEF16	0	10	10	0	0	-6.48166	-6.48166	-6.48166	-1.57132	-1.57132	-1.57132
ARHGEF17	2	6	4	3	1	0	0	0	0	0	0
ARHGEF18	0	10	10	0	0	-1.30005	-1.30005	-1.30005	-0.694751	-0.694751	0
ARHGEF19	0	6	6	0	0	-1.01105	-1.01105	-1.01105	0	0	0
ARHGEF2	0	3	3	0	0	1.78346	1.78346	1.78346	0	0	0
ARHGEF25	0	2	2	2	2	1.31047	1.31047	1.31047	0	0	0
ARHGEF26	0	2	2	0	0	-3.7322	-3.7322	-3.7322	-1.84092	-1.84092	-1.84092
ARHGEF28	0	20	20	0	0	-1.57415	-1.57415	-1.57415	-1.22876	-1.22876	-1.22876
ARHGEF3	0	25	25	0	0	-1.6557	-1.6557	-1.6557	0	0	0
ARHGEF33	1	1	0	1	0	0	0	0	0	0	0
ARHGEF37	0	2	2	0	0	-4.48972	-4.48972	-4.48972	-0.924589	-0.924589	0
ARHGEF38	0	1	1	0	0	0	0	0	0	0	0
ARHGEF39	0	1	1	0	0	-1.9268	-1.9268	-1.9268	0	0	0
ARHGEF4	0	8	8	0	0	-5.16378	-5.16378	-5.16378	0	0	0
ARHGEF40	0	7	7	0	0	2.03327	2.03327	2.03327	0	0	0
ARHGEF5	1	4	3	1	0	-3.08699	-3.08699	-3.08699	-0.593722	-0.593722	0
ARHGEF6	0	0	0	0	0	2.27712	2.27712	2.27712	0	0	0
ARHGEF7	0	4	4	0	0	0	0	0	0	0	0
ARID1A	1	9	8	1	0	0	0	0	0	0	0
ARID1B	0	16	16	0	0	-0.604138	-0.604138	0	-0.570365	0	0
ARID2	0	4	4	0	0	-0.458667	0	0	0	0	0
ARID3A	0	6	6	0	0	-0.844902	-0.844902	0	-0.829874	-0.829874	0
ARID3B	0	6	6	0	0	3.70406	3.70406	3.70406	0	0	0
ARID3C	0	1	1	0	0	0	0	0	0	0	0
ARID4A	0	1	1	0	0	0	0	0	0	0	0
ARID4B	0	2	2	0	0	0	0	0	0	0	0
ARID5A	1	5	4	1	0	0.877894	0.877894	0	0	0	0
ARID5B	0	27	27	0	0	0.50669	0	0	0	0	0
ARIH1	0	1	1	0	0	0	0	0	-0.433077	0	0
ARIH2	0	1	1	0	0	0	0	0	0	0	0
ARL1	0	1	1	0	0	0	0	0	-0.473495	0	0
ARL10	2	4	2	1	0	0	0	0	0	0	0
ARL13A	0	1	1	0	0	0	0	0	0	0	0
ARL13B	1	3	2	1	0	0	0	0	0	0	0
ARL14EP	0	2	2	0	0	0.694127	0.694127	0	0	0	0
ARL15	0	15	15	0	0	-0.500441	0	0	-0.77464	-0.77464	0
ARL16	0	2	2	0	0	-0.81979	-0.81979	0	0	0	0
ARL2	0	2	2	0	0	0	0	0	0	0	0
ARL2BP	1	1	0	1	0	0	0	0	0	0	0
ARL3	0	9	9	0	0	0	0	0	0	0	0
ARL4A	0	2	2	0	0	-0.734224	-0.734224	0	0	0	0
ARL4C	0	6	6	0	0	0	0	0	0	0	0
ARL4D	0	0	0	0	0	-2.9737	-2.9737	-2.9737	0	0	0
ARL5A	1	1	0	1	0	0.599564	0.599564	0	0	0	0
ARL5B	0	3	3	0	0	0	0	0	0	0	0
ARL5C	0	2	2	0	0	-1.58529	-1.58529	-1.58529	0	0	0
ARL6	0	2	2	0	0	0.887361	0.887361	0	0	0	0
ARL6IP1	0	1	1	1	1	-0.746427	-0.746427	0	0	0	0
ARL6IP4	0	1	1	0	0	-0.748763	-0.748763	0	0	0	0
ARL6IP5	0	3	3	0	0	0	0	0	0	0	0
ARL6IP6	1	1	0	1	0	0	0	0	0	0	0
ARL8A	1	1	0	1	0	0.964216	0.964216	0	0	0	0
ARL8B	0	6	6	0	0	0	0	0	0	0	0
ARMC1	0	2	2	0	0	0	0	0	0	0	0
ARMC12	0	1	1	0	0	0	0	0	0	0	0
ARMC2	0	5	5	0	0	-2.31797	-2.31797	-2.31797	0	0	0
ARMC3	0	1	1	0	0	0	0	0	0	0	0
ARMC5	0	3	3	0	0	0.77173	0.77173	0	0	0	0
ARMC6	0	7	7	0	0	0.677795	0.677795	0	0	0	0
ARMC7	0	3	3	0	0	0	0	0	0	0	0
ARMC8	0	3	3	0	0	0.462128	0	0	0	0	0
ARMC9	0	6	6	0	0	0.787067	0.787067	0	0	0	0
ARMCX1	0	0	0	0	0	2.57141	2.57141	2.57141	0	0	0
ARMCX2	0	0	0	0	0	4.76428	4.76428	4.76428	0	0	0
ARMCX3	0	0	0	0	0	1.6714	1.6714	1.6714	0	0	0
ARMCX4	0	0	0	0	0	7.44918	7.44918	7.44918	0	0	0
ARMCX5	0	1	1	0	0	0	0	0	0	0	0
ARMCX6	0	0	0	0	0	3.08264	3.08264	3.08264	0	0	0
ARMT1	0	2	2	0	0	0	0	0	0	0	0
ARNT2	0	5	5	0	0	5.33571	5.33571	5.33571	0	0	0
ARNTL	0	10	10	0	0	1.26059	1.26059	1.26059	0	0	0
ARNTL2	0	4	4	0	0	-1.04165	-1.04165	-1.04165	0	0	0
ARPC1A	0	2	2	0	0	-1.15708	-1.15708	-1.15708	0	0	0
ARPC1B	1	5	4	1	0	0.726734	0.726734	0	0	0	0
ARPC2	1	2	1	1	0	-0.589577	-0.589577	0	0	0	0
ARPC3	0	1	1	0	0	-0.699925	-0.699925	0	0	0	0
ARPC4	0	1	1	0	0	-0.689285	-0.689285	0	0	0	0
ARPC5	0	0	0	0	0	-1.07039	-1.07039	-1.07039	0	0	0
ARPC5L	1	1	0	1	0	-0.35183	0	0	0	0	0
ARPIN	0	0	0	1	1	-0.486375	0	0	0	0	0
ARPP19	0	2	2	0	0	0	0	0	0	0	0
ARR3	0	1	1	0	0	0	0	0	0	0	0
ARRB1	0	2	2	0	0	0	0	0	0	0	0
ARRB2	0	0	0	0	0	-1.05416	-1.05416	-1.05416	-1.34785	-1.34785	-1.34785
ARRDC1	0	4	4	0	0	-1.77437	-1.77437	-1.77437	0	0	0
ARRDC2	0	1	1	0	0	-2.13461	-2.13461	-2.13461	0	0	0
ARRDC3	0	1	1	0	0	-1.51881	-1.51881	-1.51881	-0.519443	0	0
ARRDC4	0	1	1	0	0	0	0	0	0	0	0
ARRDC5	0	3	3	0	0	0	0	0	0	0	0
ARSA	0	0	0	0	0	-0.353958	0	0	0	0	0
ARSB	0	0	0	1	1	2.41636	2.41636	2.41636	1.14419	1.14419	1.14419
ARSG	0	5	5	0	0	1.71476	1.71476	1.71476	0	0	0
ARSJ	0	1	1	0	0	0	0	0	0	0	0
ARSK	0	1	1	0	0	1.90465	1.90465	1.90465	0	0	0
ART3	0	3	3	0	0	-3.47086	-3.47086	-3.47086	0	0	0
ART4	0	5	5	0	0	-4.87097	-4.87097	-4.87097	0	0	0
ARTN	0	3	3	0	0	-3.71313	-3.71313	-3.71313	-1.23068	-1.23068	-1.23068
ARV1	1	2	1	1	0	1.12784	1.12784	1.12784	0	0	0
ARVCF	0	7	7	0	0	-3.14799	-3.14799	-3.14799	-0.991623	-0.991623	0
ARX	0	1	1	0	0	0	0	0	0	0	0
ARXES1	0	0	0	0	0	7.16346	7.16346	7.16346	0	0	0
ARXES2	0	0	0	0	0	8.96956	8.96956	8.96956	0	0	0
AS3MT	0	1	1	0	0	4.10069	4.10069	4.10069	0	0	0
ASAH1	0	2	2	0	0	1.66056	1.66056	1.66056	0	0	0
ASAH2	0	3	3	0	0	-0.471081	0	0	0	0	0
ASAP1	1	16	15	1	0	1.14749	1.14749	1.14749	0	0	0
ASAP2	0	4	4	0	0	0.828257	0.828257	0	0	0	0
ASAP3	0	1	1	1	1	0	0	0	-1.3307	-1.3307	-1.3307
ASB1	0	0	0	0	0	2.06505	2.06505	2.06505	0	0	0
ASB11	0	1	1	0	0	0	0	0	0	0	0
ASB13	0	2	2	0	0	-1.47478	-1.47478	-1.47478	0	0	0
ASB14	0	1	1	0	0	0	0	0	0	0	0
ASB16	0	3	3	0	0	0	0	0	0	0	0
ASB18	0	1	1	0	0	0	0	0	0	0	0
ASB2	0	1	1	0	0	0	0	0	0	0	0
ASB3	0	1	1	1	1	0.670674	0.670674	0	0	0	0
ASB4	0	0	0	0	0	7.78036	7.78036	7.78036	0	0	0
ASB5	0	2	2	0	0	0	0	0	0	0	0
ASB6	1	1	0	1	0	0	0	0	0	0	0
ASB7	0	1	1	0	0	0	0	0	0	0	0
ASB8	0	4	4	0	0	-0.605274	-0.605274	0	0	0	0
ASCC1	0	6	6	0	0	-1.27436	-1.27436	-1.27436	-0.475669	0	0
ASCC2	0	2	2	0	0	0	0	0	0	0	0
ASCC3	0	2	2	0	0	0.711572	0.711572	0	0	0	0
ASCL1	0	0	0	1	1	0	0	0	0	0	0
ASCL2	0	1	1	0	0	5.51294	5.51294	5.51294	0	0	0
ASCL3	0	1	1	0	0	0	0	0	0	0	0
ASCL5	0	2	2	0	0	0	0	0	0	0	0
ASF1A	0	2	2	0	0	0	0	0	0	0	0
ASF1B	0	0	0	0	0	0.714315	0.714315	0	1.38084	1.38084	1.38084
ASGR2	0	1	1	0	0	0	0	0	0	0	0
ASH1L	0	2	2	0	0	0	0	0	0	0	0
ASH2L	0	2	2	0	0	0.567122	0	0	0	0	0
ASIC1	0	0	0	0	0	0	0	0	1.53724	1.53724	1.53724
ASIC2	0	3	3	0	0	0	0	0	0	0	0
ASIC3	0	3	3	0	0	0	0	0	0	0	0
ASIC4	2	3	1	1	0	0	0	0	0	0	0
ASL	0	1	1	0	0	0	0	0	0	0	0
ASNA1	0	4	4	0	0	0.432092	0	0	0	0	0
ASNS	0	3	3	0	0	0.536366	0	0	0	0	0
ASNSD1	0	0	0	0	0	-0.69107	-0.69107	0	0	0	0
ASPA	0	1	1	0	0	-3.91154	-3.91154	-3.91154	0	0	0
ASPDH	0	1	1	1	1	0	0	0	0	0	0
ASPG	0	7	7	0	0	-3.38833	-3.38833	-3.38833	0	0	0
ASPH	0	5	5	0	0	1.47065	1.47065	1.47065	0	0	0
ASPHD2	0	0	0	0	0	8.08611	8.08611	8.08611	0	0	0
ASPM	0	1	1	0	0	-1.18983	-1.18983	-1.18983	0	0	0
ASPN	0	0	0	0	0	7.19787	7.19787	7.19787	0	0	0
ASPRV1	0	2	2	0	0	-11.5464	-11.5464	-11.5464	-2.42703	-2.42703	-2.42703
ASPSCR1	0	6	6	0	0	-0.773455	-0.773455	0	0	0	0
ASRGL1	0	2	2	0	0	-1.29162	-1.29162	-1.29162	0	0	0
ASS1	0	5	5	0	0	0.919089	0.919089	0	0	0	0
ASTE1	0	0	0	0	0	0.633418	0.633418	0	0	0	0
ASTN2	1	11	10	1	0	3.76741	3.76741	3.76741	0	0	0
ASXL1	0	1	1	0	0	0	0	0	0	0	0
ASXL2	0	1	1	0	0	0.349777	0	0	0	0	0
ASXL3	0	4	4	0	0	0	0	0	0	0	0
ATAD1	1	1	0	1	0	0	0	0	0	0	0
ATAD2	1	2	1	1	0	0.899943	0.899943	0	0.85993	0.85993	0
ATAD2B	0	1	1	1	1	-0.858339	-0.858339	0	0	0	0
ATAD3A	1	2	1	1	0	0	0	0	0	0	0
ATAD5	0	2	2	0	0	0.561338	0	0	0.900836	0.900836	0
ATAT1	1	3	2	1	0	0.574918	0	0	0	0	0
ATCAY	0	2	2	0	0	0	0	0	0	0	0
ATE1	0	1	1	0	0	0.496953	0	0	0	0	0
ATF1	0	3	3	0	0	0	0	0	0	0	0
ATF2	0	2	2	0	0	0.524116	0	0	0	0	0
ATF3	0	10	10	0	0	-0.908749	-0.908749	0	0	0	0
ATF4	0	1	1	0	0	0.683132	0.683132	0	0.516421	0	0
ATF5	0	1	1	0	0	1.68409	1.68409	1.68409	0	0	0
ATF6	0	5	5	0	0	0.556735	0	0	0	0	0
ATF6B	0	1	1	1	1	0.674988	0.674988	0	0	0	0
ATF7	0	4	4	0	0	-0.526795	0	0	0	0	0
ATF7IP	0	3	3	0	0	-0.347147	0	0	0	0	0
ATG10	0	14	14	0	0	0	0	0	0	0	0
ATG101	0	1	1	0	0	-1.50694	-1.50694	-1.50694	0	0	0
ATG12	0	1	1	0	0	-0.459483	0	0	0	0	0
ATG13	0	5	5	0	0	-1.42487	-1.42487	-1.42487	-0.768849	-0.768849	0
ATG14	0	5	5	0	0	0	0	0	0	0	0
ATG16L1	0	1	1	0	0	0	0	0	0	0	0
ATG16L2	0	1	1	0	0	0	0	0	0	0	0
ATG2A	0	2	2	0	0	0	0	0	0	0	0
ATG2B	2	6	4	3	1	0	0	0	0	0	0
ATG3	0	2	2	0	0	0	0	0	0	0	0
ATG4A	0	1	1	0	0	0	0	0	0	0	0
ATG4A-PS	0	1	1	0	0	0	0	0	0	0	0
ATG4B	1	1	0	1	0	-0.548874	0	0	0	0	0
ATG4C	1	2	1	1	0	0	0	0	0	0	0
ATG4D	0	2	2	0	0	-1.2533	-1.2533	-1.2533	0	0	0
ATG5	0	2	2	0	0	0.337358	0	0	0	0	0
ATG7	0	5	5	0	0	0.46282	0	0	0	0	0
ATG9A	0	1	1	0	0	-1.09384	-1.09384	-1.09384	0	0	0
ATG9B	0	3	3	0	0	-7.69844	-7.69844	-7.69844	0	0	0
ATIC	0	1	1	0	0	1.64048	1.64048	1.64048	0.883868	0.883868	0
ATL1	1	4	3	1	0	2.17139	2.17139	2.17139	0	0	0
ATL2	0	3	3	0	0	-0.663049	-0.663049	0	0	0	0
ATL3	0	5	5	0	0	-0.560586	0	0	0	0	0
ATM	1	1	0	1	0	1.30957	1.30957	1.30957	0	0	0
ATN1	1	3	2	1	0	1.03714	1.03714	1.03714	0.591015	0.591015	0
ATOH8	0	4	4	0	0	1.669	1.669	1.669	0	0	0
ATOX1	0	7	7	0	0	-1.43375	-1.43375	-1.43375	0	0	0
ATP10A	0	3	3	0	0	1.49486	1.49486	1.49486	1.76447	1.76447	1.76447
ATP10B	0	1	1	0	0	-7.27297	-7.27297	-7.27297	0	0	0
ATP11A	0	4	4	0	0	-0.731829	-0.731829	0	-0.652786	-0.652786	0
ATP11B	1	1	0	1	0	-1.53256	-1.53256	-1.53256	0	0	0
ATP11C	0	2	2	0	0	0	0	0	0	0	0
ATP13A1	0	1	1	2	2	-0.361094	0	0	0	0	0
ATP13A2	0	4	4	0	0	-0.885172	-0.885172	0	0	0	0
ATP13A3	0	5	5	0	0	0	0	0	0	0	0
ATP13A4	0	3	3	0	0	-3.6385	-3.6385	-3.6385	0	0	0
ATP13A5	0	6	6	0	0	-7.19003	-7.19003	-7.19003	0	0	0
ATP1A1	0	7	7	0	0	-0.721405	-0.721405	0	0	0	0
ATP1A3	0	2	2	0	0	3.79298	3.79298	3.79298	0	0	0
ATP1A4	0	1	1	0	0	0	0	0	0	0	0
ATP1B1	0	2	2	0	0	0.96879	0.96879	0	0	0	0
ATP1B3	0	1	1	0	0	0	0	0	0	0	0
ATP2A1	0	0	0	0	0	-1.91731	-1.91731	-1.91731	0	0	0
ATP2A2	0	4	4	0	0	0.705679	0.705679	0	0	0	0
ATP2A3	0	0	0	0	0	2.82806	2.82806	2.82806	2.62673	2.62673	2.62673
ATP2B1	0	6	6	0	0	-1.04772	-1.04772	-1.04772	0	0	0
ATP2B2	0	1	1	0	0	0	0	0	0	0	0
ATP2B3	0	1	1	0	0	0	0	0	0	0	0
ATP2B4	0	5	5	0	0	-2.19341	-2.19341	-2.19341	-1.32654	-1.32654	-1.32654
ATP2C1	0	2	2	0	0	0.759063	0.759063	0	0	0	0
ATP2C2	0	2	2	0	0	-12.8745	-12.8745	-12.8745	-1.72661	-1.72661	-1.72661
ATP4A	1	1	0	1	0	0	0	0	0	0	0
ATP5A1	0	2	2	0	0	0	0	0	0	0	0
ATP5B	0	3	3	0	0	0	0	0	0	0	0
ATP5C1	0	2	2	0	0	0	0	0	0	0	0
ATP5D	1	11	10	1	0	-0.617539	-0.617539	0	0	0	0
ATP5E	0	1	1	0	0	-0.600631	-0.600631	0	0	0	0
ATP5F1	1	1	0	1	0	0	0	0	0	0	0
ATP5G1	0	3	3	0	0	0.477805	0	0	0	0	0
ATP5G2	1	3	2	1	0	-0.933056	-0.933056	0	0	0	0
ATP5G3	1	2	1	1	0	0	0	0	0.527934	0	0
ATP5H	0	2	2	0	0	0	0	0	0	0	0
ATP5J	0	3	3	0	0	0	0	0	0	0	0
ATP5J2	0	2	2	0	0	-0.468442	0	0	0	0	0
ATP5K	0	1	1	0	0	-0.322927	0	0	0	0	0
ATP5L	0	4	4	0	0	0	0	0	0	0	0
ATP5O	0	1	1	0	0	0	0	0	0	0	0
ATP5S	0	3	3	0	0	0	0	0	0	0	0
ATP5SL	0	3	3	0	0	0	0	0	0	0	0
ATP6AP1	0	0	0	0	0	1.01956	1.01956	1.01956	0	0	0
ATP6AP1L	0	1	1	1	1	0	0	0	0	0	0
ATP6AP2	0	0	0	0	0	1.13376	1.13376	1.13376	-0.472343	0	0
ATP6V0A1	0	4	4	0	0	0	0	0	0	0	0
ATP6V0A2	0	1	1	0	0	0	0	0	0	0	0
ATP6V0A4	0	2	2	0	0	-2.69722	-2.69722	-2.69722	0	0	0
ATP6V0B	0	1	1	0	0	0	0	0	-0.672656	-0.672656	0
ATP6V0C	0	5	5	0	0	-1.59006	-1.59006	-1.59006	0	0	0
ATP6V0D1	0	2	2	0	0	0	0	0	-0.717216	-0.717216	0
ATP6V0D2	0	0	0	0	0	-5.14551	-5.14551	-5.14551	-3.60482	-3.60482	-3.60482
ATP6V0E	0	1	1	0	0	0	0	0	0	0	0
ATP6V0E2	0	0	0	0	0	2.88485	2.88485	2.88485	0	0	0
ATP6V1A	0	7	7	0	0	-0.372791	0	0	0	0	0
ATP6V1B1	0	0	0	0	0	5.37001	5.37001	5.37001	0	0	0
ATP6V1B2	0	1	1	0	0	-1.42988	-1.42988	-1.42988	-0.787965	-0.787965	0
ATP6V1C1	0	3	3	0	0	0.700495	0.700495	0	0	0	0
ATP6V1C2	0	3	3	0	0	-8.04866	-8.04866	-8.04866	-1.98396	-1.98396	-1.98396
ATP6V1D	0	7	7	0	0	-0.748711	-0.748711	0	0	0	0
ATP6V1E1	0	6	6	0	0	-0.525041	0	0	0	0	0
ATP6V1G1	1	3	2	1	0	0	0	0	-0.447304	0	0
ATP6V1G2	0	3	3	0	0	0	0	0	0	0	0
ATP6V1H	0	3	3	0	0	0.846944	0.846944	0	0	0	0
ATP7A	0	3	3	1	1	-1.66563	-1.66563	-1.66563	-0.877954	-0.877954	0
ATP7B	0	1	1	0	0	0	0	0	0	0	0
ATP8A1	0	4	4	1	1	-2.7466	-2.7466	-2.7466	0	0	0
ATP8B1	0	8	8	0	0	-2.78541	-2.78541	-2.78541	-1.18828	-1.18828	-1.18828
ATP8B2	0	1	1	0	0	0.625369	0.625369	0	0	0	0
ATP8B4	0	7	7	0	0	5.9372	5.9372	5.9372	0	0	0
ATP8B5	0	3	3	0	0	0	0	0	0	0	0
ATP9A	0	1	1	1	1	-1.13542	-1.13542	-1.13542	0	0	0
ATP9B	0	0	0	2	2	0	0	0	0	0	0
ATPAF1	0	5	5	0	0	0	0	0	0	0	0
ATPAF2	0	4	4	0	0	0.503141	0	0	0	0	0
ATPIF1	0	5	5	0	0	0	0	0	0	0	0
ATR	1	3	2	1	0	0.600745	0.600745	0	0.624506	0.624506	0
ATRAID	0	4	4	1	1	0	0	0	0	0	0
ATRIP	1	6	5	1	0	0	0	0	0	0	0
ATRN	0	2	2	1	1	0.472552	0	0	0	0	0
ATRNL1	0	9	9	0	0	0	0	0	0	0	0
ATRX	0	2	2	0	0	0	0	0	0	0	0
ATXN1	0	32	32	0	0	-1.03066	-1.03066	-1.03066	0	0	0
ATXN10	0	6	6	0	0	-0.41678	0	0	0	0	0
ATXN1L	1	1	0	1	0	0	0	0	0	0	0
ATXN2	0	9	9	1	1	0.55934	0	0	0	0	0
ATXN2L	0	3	3	1	1	0.424442	0	0	0	0	0
ATXN3	0	6	6	0	0	-0.671275	-0.671275	0	0	0	0
ATXN7	1	2	1	1	0	0	0	0	0	0	0
ATXN7L1	0	6	6	0	0	1.04702	1.04702	1.04702	0	0	0
ATXN7L2	0	2	2	0	0	1.06399	1.06399	1.06399	0	0	0
ATXN7L3	1	4	3	1	0	0	0	0	0	0	0
ATXN7L3B	1	1	0	1	0	0	0	0	0	0	0
AU018091	0	0	0	0	0	-4.74809	-4.74809	-4.74809	0	0	0
AU019823	0	2	2	0	0	-0.608724	-0.608724	0	0	0	0
AU021092	0	0	0	0	0	-4.424	-4.424	-4.424	0	0	0
AU022252	0	2	2	0	0	0	0	0	0	0	0
AU040320	0	1	1	0	0	0	0	0	0	0	0
AU041133	0	0	0	0	0	1.23332	1.23332	1.23332	0	0	0
AUH	0	5	5	0	0	0	0	0	0	0	0
AUNIP	0	1	1	0	0	2.12898	2.12898	2.12898	1.80726	1.80726	1.80726
AUP1	0	3	3	0	0	-1.11416	-1.11416	-1.11416	0	0	0
AURKA	1	3	2	1	0	-0.493208	0	0	0.935241	0.935241	0
AURKAIP1	1	1	0	1	0	-0.561481	0	0	0	0	0
AURKB	0	2	2	0	0	-1.02657	-1.02657	-1.02657	0	0	0
AUTS2	2	38	36	2	0	-0.389514	0	0	0	0	0
AVEN	0	1	1	0	0	0	0	0	0	0	0
AVIL	0	1	1	0	0	0	0	0	0	0	0
AVL9	1	1	0	1	0	0.417188	0	0	0	0	0
AVP	0	2	2	0	0	0	0	0	0	0	0
AVPI1	0	6	6	0	0	-3.40475	-3.40475	-3.40475	0	0	0
AVPR1A	0	0	0	0	0	9.13172	9.13172	9.13172	0	0	0
AW011738	0	5	5	0	0	-2.31839	-2.31839	-2.31839	0	0	0
AW209491	0	1	1	0	0	0	0	0	0	0	0
AW549877	0	3	3	0	0	0.377268	0	0	-0.63038	-0.63038	0
AW551984	0	0	0	0	0	8.58616	8.58616	8.58616	0	0	0
AW554918	0	4	4	0	0	0	0	0	0	0	0
AXDND1	0	5	5	0	0	0	0	0	2.37526	2.37526	2.37526
AXIN1	0	3	3	0	0	0	0	0	0	0	0
AXIN2	1	2	1	1	0	-1.99028	-1.99028	-1.99028	0	0	0
AXL	1	4	3	1	0	1.15427	1.15427	1.15427	0	0	0
AY074887	0	1	1	0	0	0	0	0	0	0	0
AZI2	0	3	3	0	0	0	0	0	0	0	0
AZIN1	0	2	2	0	0	0	0	0	0	0	0
AZIN2	0	2	2	0	0	0	0	0	0	0	0
B130006D01RIK	0	1	1	0	0	0	0	0	0	0	0
B230217C12RIK	0	0	0	0	0	2.41816	2.41816	2.41816	1.87111	1.87111	1.87111
B230219D22RIK	0	2	2	0	0	0.762222	0.762222	0	0	0	0
B2M	0	0	0	0	0	1.30991	1.30991	1.30991	0	0	0
B3GALNT1	0	0	0	0	0	3.94953	3.94953	3.94953	0	0	0
B3GALNT2	0	2	2	0	0	0	0	0	0	0	0
B3GALT1	0	3	3	0	0	4.54911	4.54911	4.54911	0	0	0
B3GALT4	1	2	1	2	1	-2.11432	-2.11432	-2.11432	0	0	0
B3GALT6	0	1	1	0	0	1.34609	1.34609	1.34609	0	0	0
B3GAT2	0	1	1	0	0	0	0	0	0	0	0
B3GAT3	0	1	1	0	0	0	0	0	0	0	0
B3GLCT	0	1	1	0	0	1.82692	1.82692	1.82692	0	0	0
B3GNT2	0	6	6	0	0	-1.47105	-1.47105	-1.47105	0	0	0
B3GNT3	0	3	3	1	1	-1.99229	-1.99229	-1.99229	0	0	0
B3GNT5	0	0	0	0	0	4.2103	4.2103	4.2103	0	0	0
B3GNT6	0	1	1	0	0	0	0	0	0	0	0
B3GNT7	0	0	0	0	0	-3.4639	-3.4639	-3.4639	-3.26638	-3.26638	-3.26638
B3GNT8	0	4	4	0	0	-2.30086	-2.30086	-2.30086	0	0	0
B3GNT9	0	1	1	0	0	2.05299	2.05299	2.05299	0	0	0
B3GNTL1	0	3	3	0	0	-1.3851	-1.3851	-1.3851	0	0	0
B430218F22RIK	0	1	1	0	0	0	0	0	0	0	0
B430305J03RIK	0	2	2	0	0	0	0	0	0	0	0
B4GALNT1	1	4	3	1	0	-1.31202	-1.31202	-1.31202	0	0	0
B4GALNT2	0	2	2	0	0	3.08876	3.08876	3.08876	0	0	0
B4GALNT3	0	9	9	0	0	-8.43235	-8.43235	-8.43235	0	0	0
B4GALNT4	0	5	5	0	0	-3.69618	-3.69618	-3.69618	0	0	0
B4GALT1	0	8	8	0	0	0	0	0	-0.680998	-0.680998	0
B4GALT2	0	1	1	0	0	1.45298	1.45298	1.45298	0	0	0
B4GALT3	0	1	1	0	0	0	0	0	0	0	0
B4GALT4	0	0	0	0	0	1.79847	1.79847	1.79847	0	0	0
B4GALT5	0	1	1	0	0	2.95382	2.95382	2.95382	1.33318	1.33318	1.33318
B4GALT6	0	1	1	1	1	4.56551	4.56551	4.56551	0	0	0
B4GALT7	0	1	1	0	0	0.987726	0.987726	0	0	0	0
B4GAT1	0	6	6	0	0	-1.37024	-1.37024	-1.37024	0	0	0
B930094E09RIK	1	1	0	1	0	0	0	0	0	0	0
B9D2	0	2	2	0	0	1.60393	1.60393	1.60393	0.766364	0.766364	0
BAALC	0	7	7	0	0	0	0	0	0	0	0
BABAM1	0	2	2	0	0	0	0	0	0	0	0
BABAM2	0	14	14	1	1	-1.07815	-1.07815	-1.07815	-0.750657	-0.750657	0
BACE1	0	3	3	0	0	1.85379	1.85379	1.85379	0	0	0
BACE2	0	0	0	0	0	-1.83734	-1.83734	-1.83734	0	0	0
BACH1	0	6	6	0	0	-0.892995	-0.892995	0	0	0	0
BACH2	0	20	20	0	0	1.15066	1.15066	1.15066	0	0	0
BAD	0	4	4	0	0	-1.01661	-1.01661	-1.01661	0	0	0
BAG1	0	2	2	0	0	0.483865	0	0	0	0	0
BAG2	0	1	1	0	0	1.61049	1.61049	1.61049	0	0	0
BAG3	1	8	7	1	0	-0.374621	0	0	0	0	0
BAG4	1	4	3	1	0	0	0	0	0	0	0
BAG5	0	3	3	0	0	0	0	0	0	0	0
BAG6	0	1	1	2	2	0	0	0	0	0	0
BAHCC1	0	14	14	0	0	0.752898	0.752898	0	0	0	0
BAHD1	0	6	6	0	0	-0.596528	-0.596528	0	-0.773118	-0.773118	0
BAIAP2	0	21	21	0	0	-3.25933	-3.25933	-3.25933	0	0	0
BAIAP2L1	0	9	9	0	0	-1.56008	-1.56008	-1.56008	0	0	0
BAIAP2L2	0	4	4	0	0	0	0	0	0	0	0
BAIAP3	0	1	1	0	0	0	0	0	0	0	0
BAK1	1	3	2	1	0	-0.427463	0	0	0.409919	0	0
BAMBI	0	4	4	0	0	5.82387	5.82387	5.82387	0	0	0
BANF1	0	0	0	1	1	0	0	0	0	0	0
BANF2	0	1	1	0	0	0	0	0	0	0	0
BANK1	0	1	1	0	0	0	0	0	0	0	0
BANP	0	10	10	0	0	0	0	0	0	0	0
BAP1	1	2	1	1	0	0	0	0	0	0	0
BARD1	1	2	1	1	0	0.995333	0.995333	0	1.49985	1.49985	1.49985
BARHL1	0	0	0	1	1	0	0	0	0	0	0
BARX1	0	2	2	0	0	0	0	0	0	0	0
BARX2	0	10	10	0	0	-10.0748	-10.0748	-10.0748	-1.49397	-1.49397	-1.49397
BASP1	1	8	7	1	0	0	0	0	0	0	0
BATF2	0	2	2	0	0	0	0	0	0	0	0
BATF3	0	2	2	0	0	0	0	0	0	0	0
BAX	1	3	2	1	0	1.34143	1.34143	1.34143	0	0	0
BAZ1A	0	8	8	0	0	-1.00428	-1.00428	-1.00428	0	0	0
BAZ1B	1	2	1	1	0	0	0	0	0	0	0
BAZ2A	0	7	7	0	0	-1.18704	-1.18704	-1.18704	-0.663034	-0.663034	0
BAZ2B	0	5	5	0	0	0	0	0	0	0	0
BBC3	1	5	4	1	0	0	0	0	-0.796999	-0.796999	0
BBIP1	0	4	4	0	0	0.781568	0.781568	0	0	0	0
BBOF1	0	1	1	0	0	0	0	0	0	0	0
BBOX1	0	0	0	0	0	-4.20043	-4.20043	-4.20043	0	0	0
BBS1	0	1	1	0	0	0	0	0	0	0	0
BBS10	0	0	0	0	0	1.96402	1.96402	1.96402	0	0	0
BBS12	0	1	1	0	0	0	0	0	0	0	0
BBS2	0	1	1	0	0	0	0	0	0	0	0
BBS5	0	1	1	0	0	0	0	0	0	0	0
BBS7	0	2	2	0	0	1.83839	1.83839	1.83839	1.26505	1.26505	1.26505
BBS9	1	3	2	1	0	0	0	0	0	0	0
BBX	0	3	3	0	0	0.437409	0	0	0	0	0
BC003965	0	1	1	0	0	0	0	0	0	0	0
BC004004	0	2	2	0	0	0	0	0	0	0	0
BC005537	1	1	0	1	0	0	0	0	0	0	0
BC005561	0	0	0	0	0	0	0	0	0.777438	0.777438	0
BC005624	0	3	3	0	0	0	0	0	0	0	0
BC016579	0	7	7	0	0	-7.37974	-7.37974	-7.37974	0	0	0
BC017158	0	1	1	0	0	-0.595206	-0.595206	0	0	0	0
BC017643	0	3	3	0	0	0	0	0	0	0	0
BC022687	0	2	2	0	0	0.722689	0.722689	0	0	0	0
BC024139	0	2	2	0	0	-6.23429	-6.23429	-6.23429	0	0	0
BC024978	0	1	1	0	0	0	0	0	0	0	0
BC025446	0	1	1	0	0	0	0	0	0	0	0
BC025920	1	1	0	1	0	0	0	0	0	0	0
BC026585	0	5	5	0	0	0	0	0	0	0	0
BC027072	0	3	3	0	0	0	0	0	0	0	0
BC028528	0	0	0	0	0	3.14054	3.14054	3.14054	0	0	0
BC029722	0	7	7	0	0	-0.754944	-0.754944	0	0	0	0
BC030336	0	2	2	1	1	1.08323	1.08323	1.08323	0	0	0
BC030867	0	0	0	0	0	1.33321	1.33321	1.33321	0	0	0
BC031181	0	1	1	0	0	0	0	0	0	0	0
BC034090	1	11	10	1	0	3.3086	3.3086	3.3086	0	0	0
BC035044	0	2	2	0	0	-5.14419	-5.14419	-5.14419	0	0	0
BC037034	1	1	0	1	0	-1.04056	-1.04056	-1.04056	0	0	0
BC048403	0	1	1	0	0	0.645427	0.645427	0	0	0	0
BC048507	0	1	1	0	0	0	0	0	0	0	0
BC048562	0	1	1	0	0	0	0	0	0	0	0
BC049352	0	2	2	0	0	0	0	0	0	0	0
BC049715	1	4	3	1	0	0	0	0	0	0	0
BC049762	0	1	1	0	0	0	0	0	0	0	0
BC051019	0	1	1	0	0	0	0	0	0	0	0
BC051142	0	2	2	0	0	0	0	0	0	0	0
BC052040	0	8	8	0	0	-0.984567	-0.984567	0	0	0	0
BC055324	0	1	1	0	0	0.732655	0.732655	0	0	0	0
BC067074	0	3	3	0	0	1.94972	1.94972	1.94972	0	0	0
BC100530	0	0	0	0	0	-11.8563	-11.8563	-11.8563	-5.4236	-5.4236	-5.4236
BC106179	0	0	0	1	1	0	0	0	0	0	0
BC117090	0	1	1	0	0	-8.66467	-8.66467	-8.66467	-8.14489	-8.14489	-8.14489
BCAM	0	4	4	0	0	-3.92732	-3.92732	-3.92732	-0.785286	-0.785286	0
BCAN	0	4	4	0	0	0	0	0	0	0	0
BCAP29	0	1	1	0	0	0	0	0	0	0	0
BCAP31	0	4	4	0	0	0	0	0	0	0	0
BCAR1	0	8	8	0	0	0.42434	0	0	0	0	0
BCAR3	0	32	32	0	0	-4.40235	-4.40235	-4.40235	0	0	0
BCAS1	0	5	5	0	0	0	0	0	0	0	0
BCAS3	0	17	17	0	0	-0.998809	-0.998809	0	0	0	0
BCAT1	0	1	1	0	0	6.80297	6.80297	6.80297	2.32312	2.32312	2.32312
BCAT2	0	3	3	0	0	0.516955	0	0	0	0	0
BCCIP	0	1	1	0	0	0.540351	0	0	0.57138	0	0
BCDIN3D	0	0	0	0	0	-0.954415	-0.954415	0	0	0	0
BCHE	0	0	0	0	0	3.67334	3.67334	3.67334	0	0	0
BCKDHA	0	4	4	0	0	-1.26335	-1.26335	-1.26335	-1.05417	-1.05417	-1.05417
BCKDHB	0	1	1	0	0	-0.787773	-0.787773	0	0	0	0
BCKDK	1	6	5	1	0	-0.433492	0	0	0	0	0
BCL10	0	3	3	0	0	0	0	0	0	0	0
BCL11A	1	13	12	1	0	-3.26287	-3.26287	-3.26287	0	0	0
BCL11B	1	15	14	1	0	-2.87357	-2.87357	-2.87357	0	0	0
BCL2	0	7	7	0	0	1.2899	1.2899	1.2899	0	0	0
BCL2L1	0	11	11	0	0	-1.32846	-1.32846	-1.32846	-0.479644	0	0
BCL2L10	0	3	3	0	0	0	0	0	0	0	0
BCL2L11	0	10	10	0	0	-1.01222	-1.01222	-1.01222	-1.28354	-1.28354	-1.28354
BCL2L12	0	0	0	1	1	0	0	0	0	0	0
BCL2L13	0	7	7	0	0	-2.02416	-2.02416	-2.02416	0	0	0
BCL2L14	0	0	0	0	0	-3.32665	-3.32665	-3.32665	0	0	0
BCL2L15	0	3	3	0	0	3.45826	3.45826	3.45826	3.19613	3.19613	3.19613
BCL2L2	1	2	1	1	0	-0.501429	0	0	0	0	0
BCL3	0	4	4	0	0	0	0	0	0	0	0
BCL6	0	7	7	0	0	-1.01903	-1.01903	-1.01903	-0.958646	-0.958646	0
BCL6B	0	4	4	0	0	2.26128	2.26128	2.26128	0	0	0
BCL7A	0	6	6	0	0	-0.568218	0	0	0	0	0
BCL7B	1	3	2	1	0	0.642249	0.642249	0	0	0	0
BCL7C	0	4	4	0	0	0	0	0	0	0	0
BCL9	1	1	0	1	0	0.665413	0.665413	0	0	0	0
BCL9L	0	9	9	0	0	-0.437152	0	0	0	0	0
BCLAF1	0	2	2	0	0	1.48277	1.48277	1.48277	0.924313	0.924313	0
BCO1	0	5	5	0	0	-4.01857	-4.01857	-4.01857	0	0	0
BCO2	0	5	5	0	0	-3.22483	-3.22483	-3.22483	0	0	0
BCOR	0	12	12	1	1	0.648898	0.648898	0	0	0	0
BCORL1	0	1	1	0	0	-0.953979	-0.953979	0	-0.802086	-0.802086	0
BCR	0	14	14	1	1	-0.602204	-0.602204	0	0	0	0
BCS1L	0	2	2	0	0	-0.471285	0	0	0	0	0
BDH1	0	4	4	0	0	-2.19745	-2.19745	-2.19745	0	0	0
BDH2	0	0	0	0	0	3.16068	3.16068	3.16068	0	0	0
BDKRB1	0	1	1	0	0	2.6242	2.6242	2.6242	0	0	0
BDKRB2	0	5	5	0	0	1.87788	1.87788	1.87788	0	0	0
BDNF	0	2	2	0	0	4.57878	4.57878	4.57878	0	0	0
BDP1	0	2	2	0	0	-0.486607	0	0	0	0	0
BEAN1	0	0	0	0	0	5.49451	5.49451	5.49451	0	0	0
BECN1	0	2	2	0	0	0	0	0	0	0	0
BEGAIN	0	1	1	0	0	3.92097	3.92097	3.92097	0	0	0
BEND3	1	1	0	1	0	1.62312	1.62312	1.62312	0	0	0
BEND4	0	3	3	0	0	-1.25442	-1.25442	-1.25442	-1.13313	-1.13313	-1.13313
BEND5	0	2	2	0	0	-1.71876	-1.71876	-1.71876	0	0	0
BEND6	0	1	1	1	1	5.75891	5.75891	5.75891	0	0	0
BEND7	0	2	2	0	0	5.01162	5.01162	5.01162	0	0	0
BEST1	0	2	2	0	0	0	0	0	0	0	0
BEST2	0	3	3	0	0	-5.80782	-5.80782	-5.80782	-2.81968	-2.81968	-2.81968
BEST3	0	1	1	0	0	0	0	0	0	0	0
BET1	0	0	0	0	0	0.448594	0	0	0	0	0
BET1L	0	3	3	0	0	0	0	0	0	0	0
BEX1	0	0	0	0	0	-2.76127	-2.76127	-2.76127	-1.89036	-1.89036	-1.89036
BEX3	0	0	0	0	0	-1.38473	-1.38473	-1.38473	0	0	0
BFAR	0	2	2	0	0	1.01506	1.01506	1.01506	0	0	0
BFSP1	0	3	3	0	0	-3.485	-3.485	-3.485	0	0	0
BFSP2	0	6	6	0	0	0	0	0	0	0	0
BGLAP2	0	0	0	0	0	-4.3778	-4.3778	-4.3778	0	0	0
BGLAP3	0	0	0	0	0	-3.99775	-3.99775	-3.99775	0	0	0
BGN	0	1	1	0	0	5.11394	5.11394	5.11394	1.06351	1.06351	1.06351
BHLHB9	0	0	0	0	0	2.4694	2.4694	2.4694	0	0	0
BHLHE22	0	1	1	0	0	7.88298	7.88298	7.88298	0	0	0
BHLHE40	0	6	6	0	0	-1.23726	-1.23726	-1.23726	-0.774944	-0.774944	0
BHLHE41	0	3	3	0	0	1.089	1.089	1.089	0	0	0
BHMT	0	1	1	0	0	0	0	0	0	0	0
BICC1	0	0	0	0	0	3.65238	3.65238	3.65238	1.17419	1.17419	1.17419
BICD1	0	0	0	0	0	4.75656	4.75656	4.75656	2.44387	2.44387	2.44387
BICD2	0	6	6	0	0	-0.964119	-0.964119	0	-0.697967	-0.697967	0
BICDL1	1	3	2	1	0	-0.639019	-0.639019	0	0	0	0
BICDL2	0	6	6	0	0	-5.36828	-5.36828	-5.36828	0	0	0
BICRA	0	16	16	0	0	0	0	0	0	0	0
BICRAL	0	2	2	0	0	-0.922925	-0.922925	0	0	0	0
BID	0	3	3	0	0	0	0	0	0	0	0
BIK	0	0	0	0	0	-3.87084	-3.87084	-3.87084	-2.76225	-2.76225	-2.76225
BIN1	0	2	2	0	0	2.00919	2.00919	2.00919	0	0	0
BIN2	0	0	0	0	0	-3.97373	-3.97373	-3.97373	0	0	0
BIN3	0	1	1	0	0	0	0	0	0	0	0
BIRC2	0	2	2	0	0	-0.753817	-0.753817	0	0	0	0
BIRC3	0	2	2	0	0	-0.354316	0	0	0	0	0
BIRC5	0	2	2	0	0	-0.413992	0	0	1.12118	1.12118	1.12118
BIRC6	0	4	4	0	0	0	0	0	0	0	0
BIRC7	1	1	0	1	0	0	0	0	0	0	0
BIVM	1	2	1	2	1	-0.462017	0	0	0	0	0
BLCAP	0	2	2	0	0	1.28208	1.28208	1.28208	0	0	0
BLK	0	4	4	0	0	0	0	0	0	0	0
BLM	0	2	2	0	0	0.491529	0	0	0	0	0
BLMH	0	3	3	0	0	-2.03846	-2.03846	-2.03846	0	0	0
BLNK	0	2	2	0	0	-6.92102	-6.92102	-6.92102	0	0	0
BLOC1S1	0	3	3	0	0	0	0	0	0	0	0
BLOC1S2	0	1	1	0	0	-0.490186	0	0	0	0	0
BLOC1S3	0	3	3	0	0	0	0	0	0	0	0
BLOC1S4	0	2	2	0	0	0	0	0	0	0	0
BLOC1S5	0	0	0	0	0	-0.832491	-0.832491	0	0	0	0
BLOC1S6	0	0	0	0	0	-0.450817	0	0	0	0	0
BLVRA	0	0	0	0	0	-0.75052	-0.75052	0	0	0	0
BLVRB	0	1	1	0	0	0.863678	0.863678	0	0	0	0
BLZF1	0	2	2	0	0	-1.47167	-1.47167	-1.47167	0	0	0
BMF	0	1	1	0	0	-3.48247	-3.48247	-3.48247	-2.09985	-2.09985	-2.09985
BMI1	1	6	5	1	0	1.42068	1.42068	1.42068	0.553344	0	0
BMP1	0	4	4	1	1	2.12766	2.12766	2.12766	0	0	0
BMP2	0	1	1	0	0	-2.03038	-2.03038	-2.03038	-2.31953	-2.31953	-2.31953
BMP2K	0	3	3	1	1	0	0	0	-0.526429	0	0
BMP3	0	3	3	0	0	-7.60703	-7.60703	-7.60703	-1.4452	-1.4452	-1.4452
BMP4	0	5	5	0	0	0	0	0	0	0	0
BMP5	0	1	1	0	0	0	0	0	0	0	0
BMP6	0	6	6	0	0	0	0	0	0	0	0
BMP7	1	8	7	1	0	-10.883	-10.883	-10.883	0	0	0
BMP8A	0	2	2	0	0	-4.37949	-4.37949	-4.37949	-1.01016	-1.01016	-1.01016
BMPER	0	8	8	0	0	6.6724	6.6724	6.6724	0	0	0
BMPR1A	0	4	4	0	0	0	0	0	0	0	0
BMPR1B	0	11	11	0	0	1.98244	1.98244	1.98244	0	0	0
BMPR2	1	5	4	1	0	0	0	0	0	0	0
BMS1	0	1	1	0	0	0	0	0	0.725304	0.725304	0
BMT2	1	5	4	1	0	-0.699757	-0.699757	0	0	0	0
BMYC	0	0	0	0	0	1.58925	1.58925	1.58925	0	0	0
BNC1	0	5	5	0	0	-1.35125	-1.35125	-1.35125	0	0	0
BNC2	1	15	14	1	0	1.13204	1.13204	1.13204	0	0	0
BNIP1	0	2	2	0	0	-0.610879	-0.610879	0	0	0	0
BNIP2	0	1	1	0	0	0.846462	0.846462	0	0	0	0
BNIP3	0	0	0	0	0	-0.479413	0	0	0	0	0
BNIP3L	0	3	3	0	0	-1.22643	-1.22643	-1.22643	-0.561861	0	0
BNIPL	0	0	0	0	0	-6.07363	-6.07363	-6.07363	0	0	0
BOC	0	8	8	0	0	-1.47108	-1.47108	-1.47108	-0.731667	-0.731667	0
BOD1	0	3	3	0	0	-0.789594	-0.789594	0	0	0	0
BOD1L	0	2	2	0	0	0.537548	0	0	0.550453	0	0
BOK	0	5	5	0	0	-0.974916	-0.974916	0	0	0	0
BOLA1	0	0	0	0	0	-0.582022	0	0	0	0	0
BOLA2	0	0	0	0	0	0.529286	0	0	0	0	0
BOLA3	0	2	2	1	1	0.389907	0	0	1.0873	1.0873	1.0873
BOLL	0	2	2	0	0	0	0	0	0	0	0
BOP1	1	5	4	1	0	0	0	0	0.886934	0.886934	0
BORA	0	1	1	0	0	0.472784	0	0	0.974796	0.974796	0
BORCS5	0	4	4	0	0	-0.838188	-0.838188	0	0	0	0
BORCS6	0	0	0	0	0	-0.816188	-0.816188	0	0	0	0
BORCS7	0	0	0	0	0	1.05336	1.05336	1.05336	0	0	0
BORCS8	0	0	0	1	1	-0.352939	0	0	0	0	0
BPGM	0	1	1	0	0	0	0	0	0	0	0
BPHL	0	1	1	0	0	-0.966338	-0.966338	0	-0.785614	-0.785614	0
BPI	0	1	1	0	0	0	0	0	0	0	0
BPIFB1	0	1	1	0	0	0	0	0	0	0	0
BPIFC	1	8	7	1	0	-9.44893	-9.44893	-9.44893	0	0	0
BPNT1	0	2	2	0	0	0	0	0	0	0	0
BPTF	0	3	3	0	0	0	0	0	0	0	0
BRAF	1	2	1	1	0	-0.381677	0	0	0	0	0
BRAP	0	2	2	1	1	-0.714387	-0.714387	0	0	0	0
BRAT1	1	2	1	1	0	0	0	0	0	0	0
BRCA1	0	1	1	0	0	0.726113	0.726113	0	1.3703	1.3703	1.3703
BRCA2	0	1	1	1	1	0	0	0	0.824569	0.824569	0
BRD1	0	2	2	1	1	0	0	0	0	0	0
BRD2	2	7	5	2	0	0.388215	0	0	0	0	0
BRD3	1	6	5	1	0	0	0	0	0	0	0
BRD4	0	1	1	0	0	0	0	0	0	0	0
BRD7	0	2	2	0	0	0	0	0	0	0	0
BRD9	1	3	2	1	0	0.482937	0	0	0	0	0
BRDT	0	1	1	0	0	0	0	0	0	0	0
BRF1	0	3	3	0	0	0	0	0	0	0	0
BRF2	0	1	1	0	0	0.773655	0.773655	0	0	0	0
BRI3	0	10	10	0	0	0	0	0	0	0	0
BRI3BP	0	1	1	0	0	0	0	0	0	0	0
BRICD5	1	3	2	1	0	0	0	0	0	0	0
BRINP1	0	1	1	0	0	4.99102	4.99102	4.99102	2.67417	2.67417	2.67417
BRINP2	0	1	1	0	0	0	0	0	0	0	0
BRINP3	0	0	0	0	0	3.4034	3.4034	3.4034	0	0	0
BRIP1	0	1	1	0	0	1.50447	1.50447	1.50447	1.58834	1.58834	1.58834
BRIX1	0	2	2	0	0	0	0	0	0.688512	0.688512	0
BRK1	0	2	2	0	0	-1.05644	-1.05644	-1.05644	0	0	0
BRMS1	0	6	6	0	0	-0.408238	0	0	0	0	0
BRMS1L	0	0	0	0	0	1.38163	1.38163	1.38163	0	0	0
BROX	0	3	3	0	0	0	0	0	0	0	0
BRPF1	0	2	2	0	0	0	0	0	0	0	0
BRPF3	0	3	3	0	0	0.776356	0.776356	0	0	0	0
BRSK1	0	0	0	0	0	3.49868	3.49868	3.49868	0	0	0
BRWD1	0	5	5	0	0	0	0	0	0	0	0
BRWD3	0	0	0	0	0	-2.32724	-2.32724	-2.32724	0	0	0
BSCL2	0	1	1	0	0	-2.11986	-2.11986	-2.11986	-1.16681	-1.16681	-1.16681
BSDC1	0	1	1	0	0	-0.755256	-0.755256	0	-0.66019	-0.66019	0
BSG	0	3	3	0	0	0	0	0	0	0	0
BSN	0	4	4	0	0	0	0	0	1.56976	1.56976	1.56976
BSPRY	0	2	2	0	0	-6.79333	-6.79333	-6.79333	0	0	0
BST1	0	1	1	0	0	-9.14435	-9.14435	-9.14435	-1.8397	-1.8397	-1.8397
BST2	1	2	1	1	0	-1.10135	-1.10135	-1.10135	0	0	0
BTAF1	0	5	5	0	0	0	0	0	0	0	0
BTBD1	0	0	0	0	0	-0.332243	0	0	0	0	0
BTBD10	1	2	1	1	0	1.19014	1.19014	1.19014	0	0	0
BTBD11	0	21	21	0	0	-2.15931	-2.15931	-2.15931	0	0	0
BTBD16	0	3	3	0	0	0	0	0	0	0	0
BTBD19	0	4	4	0	0	0	0	0	0.889207	0.889207	0
BTBD2	0	2	2	0	0	-0.762243	-0.762243	0	0	0	0
BTBD3	0	11	11	0	0	0.617238	0.617238	0	0	0	0
BTBD6	0	1	1	0	0	-0.817166	-0.817166	0	-0.64499	-0.64499	0
BTBD7	1	3	2	1	0	0	0	0	0	0	0
BTBD8	1	3	2	1	0	0	0	0	0	0	0
BTBD9	1	3	2	1	0	-0.431374	0	0	0	0	0
BTC	0	2	2	0	0	-1.19421	-1.19421	-1.19421	0	0	0
BTD	0	5	5	0	0	0	0	0	0	0	0
BTF3	0	1	1	1	1	-1.23357	-1.23357	-1.23357	0	0	0
BTF3L4	0	0	0	0	0	0.782124	0.782124	0	0	0	0
BTG1	0	5	5	1	1	-0.649645	-0.649645	0	0	0	0
BTG1-PS2	0	3	3	0	0	0	0	0	0	0	0
BTG2	0	4	4	0	0	-2.28998	-2.28998	-2.28998	-0.794848	-0.794848	0
BTG3	0	1	1	0	0	0	0	0	0	0	0
BTG4	0	4	4	0	0	0	0	0	0	0	0
BTK	0	1	1	0	0	0	0	0	0	0	0
BTN1A1	0	0	0	0	0	-2.68947	-2.68947	-2.68947	0	0	0
BTN2A2	0	1	1	0	0	0	0	0	0	0	0
BTNL10	0	1	1	0	0	0	0	0	0	0	0
BUB1	0	0	0	1	1	0	0	0	0	0	0
BUB1B	0	2	2	0	0	-0.504242	0	0	0	0	0
BUB3	1	4	3	1	0	0	0	0	0	0	0
BUD13	0	3	3	0	0	0	0	0	0	0	0
BUD31	1	3	2	1	0	0.668089	0.668089	0	0	0	0
BVES	0	6	6	0	0	0	0	0	0	0	0
BYSL	0	1	1	0	0	0	0	0	0	0	0
BZW1	1	3	2	1	0	0.70835	0.70835	0	0.517814	0	0
BZW2	0	2	2	0	0	0	0	0	0	0	0
C130026I21RIK	0	0	0	0	0	-6.0474	-6.0474	-6.0474	0	0	0
C130073F10RIK	0	0	0	0	0	-6.14463	-6.14463	-6.14463	0	0	0
C130074G19RIK	0	0	0	0	0	4.05033	4.05033	4.05033	0	0	0
C1D	0	7	7	0	0	0	0	0	0	0	0
C1GALT1	0	5	5	1	1	-0.901074	-0.901074	0	0	0	0
C1QBP	0	3	3	0	0	0.737445	0.737445	0	0	0	0
C1QL1	0	0	0	0	0	4.90355	4.90355	4.90355	0	0	0
C1QL3	0	2	2	0	0	5.06736	5.06736	5.06736	0	0	0
C1QL4	0	3	3	0	0	0	0	0	0	0	0
C1QTNF1	0	7	7	0	0	-2.10249	-2.10249	-2.10249	0	0	0
C1QTNF12	0	1	1	0	0	-1.85043	-1.85043	-1.85043	0	0	0
C1QTNF2	0	0	0	0	0	8.76858	8.76858	8.76858	0	0	0
C1QTNF3	0	1	1	0	0	6.45577	6.45577	6.45577	0	0	0
C1QTNF4	0	1	1	0	0	-1.56036	-1.56036	-1.56036	0	0	0
C1QTNF6	0	0	0	0	0	1.02482	1.02482	1.02482	1.78658	1.78658	1.78658
C1QTNF7	0	1	1	0	0	5.63787	5.63787	5.63787	0	0	0
C1RA	0	0	0	0	0	1.52295	1.52295	1.52295	1.22315	1.22315	1.22315
C1RB	0	0	0	0	0	-3.84517	-3.84517	-3.84517	1.74139	1.74139	1.74139
C1RL	0	0	0	0	0	0	0	0	1.29253	1.29253	1.29253
C1S1	0	0	0	0	0	1.85149	1.85149	1.85149	1.18796	1.18796	1.18796
C1S2	0	0	0	0	0	-3.67657	-3.67657	-3.67657	0	0	0
C2	1	2	1	2	1	0	0	0	0	0	0
C2CD2	0	8	8	0	0	-3.94505	-3.94505	-3.94505	-2.40732	-2.40732	-2.40732
C2CD2L	0	2	2	0	0	0	0	0	0	0	0
C2CD3	0	6	6	0	0	0.576586	0	0	0	0	0
C2CD4D	0	2	2	0	0	0	0	0	0	0	0
C2CD5	0	2	2	0	0	-0.849787	-0.849787	0	0	0	0
C3	0	1	1	0	0	-0.880947	-0.880947	0	0	0	0
C330007P06RIK	0	1	1	1	1	0.918793	0.918793	0	0	0	0
C330018D20RIK	0	2	2	0	0	0	0	0	0	0	0
C330021F23RIK	0	2	2	0	0	0	0	0	0	0	0
C330027C09RIK	1	1	0	1	0	0.394216	0	0	0.942446	0.942446	0
C3AR1	0	0	0	0	0	4.38747	4.38747	4.38747	0	0	0
C430049E01RIK	0	1	1	0	0	0	0	0	0	0	0
C4B	0	0	0	0	0	-1.84073	-1.84073	-1.84073	0	0	0
C530008M17RIK	0	1	1	0	0	8.53169	8.53169	8.53169	0	0	0
C5AR1	0	1	1	1	1	0	0	0	0	0	0
C5AR2	0	1	1	1	1	0	0	0	0	0	0
C730034F03RIK	0	1	1	0	0	0	0	0	0	0	0
C77080	0	18	18	0	0	-3.45974	-3.45974	-3.45974	-0.525036	0	0
C77370	0	2	2	0	0	2.76485	2.76485	2.76485	2.04802	2.04802	2.04802
C87436	0	3	3	0	0	-0.611564	-0.611564	0	0	0	0
C8G	0	0	0	1	1	0	0	0	0	0	0
CAAP1	0	1	1	0	0	0	0	0	0	0	0
CAB39	0	2	2	0	0	-0.331599	0	0	0	0	0
CAB39L	1	1	0	1	0	-1.03342	-1.03342	-1.03342	0	0	0
CABIN1	1	2	1	1	0	0.389095	0	0	0	0	0
CABLES1	0	5	5	0	0	-2.29573	-2.29573	-2.29573	0	0	0
CABLES2	1	2	1	1	0	-0.823859	-0.823859	0	0	0	0
CABP1	0	1	1	0	0	3.26995	3.26995	3.26995	0	0	0
CABP2	0	1	1	0	0	0	0	0	0	0	0
CABP4	1	3	2	1	0	0	0	0	0	0	0
CABP7	0	2	2	0	0	0	0	0	0	0	0
CABYR	0	2	2	0	0	0	0	0	0	0	0
CACFD1	0	3	3	0	0	-0.691937	-0.691937	0	0	0	0
CACHD1	0	6	6	0	0	3.28087	3.28087	3.28087	0.847134	0.847134	0
CACNA1A	0	6	6	0	0	1.68471	1.68471	1.68471	1.30963	1.30963	1.30963
CACNA1B	0	2	2	0	0	0	0	0	0	0	0
CACNA1C	0	3	3	0	0	2.41603	2.41603	2.41603	1.36219	1.36219	1.36219
CACNA1D	0	4	4	0	0	0	0	0	0	0	0
CACNA1E	0	3	3	0	0	0	0	0	0	0	0
CACNA1G	0	8	8	0	0	0	0	0	0	0	0
CACNA1H	0	0	0	0	0	4.79047	4.79047	4.79047	0	0	0
CACNA1I	0	1	1	0	0	0	0	0	0	0	0
CACNA1S	0	3	3	0	0	0	0	0	0	0	0
CACNA2D1	0	3	3	0	0	3.55943	3.55943	3.55943	1.44859	1.44859	1.44859
CACNA2D2	1	3	2	2	1	0	0	0	0	0	0
CACNA2D3	0	16	16	0	0	0	0	0	0	0	0
CACNB1	0	2	2	1	1	0	0	0	0	0	0
CACNB2	0	1	1	0	0	2.18244	2.18244	2.18244	0	0	0
CACNB3	0	2	2	0	0	-0.483775	0	0	0	0	0
CACNB4	1	1	0	1	0	0	0	0	0	0	0
CACNG1	0	2	2	0	0	0	0	0	0	0	0
CACNG2	0	1	1	0	0	0	0	0	0	0	0
CACNG4	0	1	1	0	0	0	0	0	0	0	0
CACNG6	1	1	0	1	0	0	0	0	0	0	0
CACNG7	0	0	0	0	0	5.26691	5.26691	5.26691	1.03864	1.03864	1.03864
CACNG8	1	1	0	1	0	8.50885	8.50885	8.50885	0	0	0
CACTIN	0	1	1	0	0	0.996135	0.996135	0	0	0	0
CACUL1	1	3	2	1	0	0	0	0	0	0	0
CACYBP	0	1	1	0	0	0	0	0	0	0	0
CAD	0	5	5	1	1	0.614044	0.614044	0	0.923402	0.923402	0
CADM1	0	15	15	0	0	-7.92081	-7.92081	-7.92081	-0.772107	-0.772107	0
CADM2	0	1	1	0	0	7.10478	7.10478	7.10478	0	0	0
CADM3	0	1	1	0	0	9.58342	9.58342	9.58342	0	0	0
CADM4	1	4	3	1	0	-2.65912	-2.65912	-2.65912	0	0	0
CADPS	0	2	2	0	0	0	0	0	0	0	0
CAGE1	1	1	0	1	0	0	0	0	0	0	0
CALCB	0	1	1	0	0	-6.13493	-6.13493	-6.13493	0	0	0
CALCOCO1	0	1	1	0	0	-0.430997	0	0	0	0	0
CALCRL	0	0	0	0	0	3.3563	3.3563	3.3563	1.24468	1.24468	1.24468
CALD1	0	13	13	0	0	1.20728	1.20728	1.20728	0	0	0
CALHM1	0	1	1	0	0	0	0	0	0	0	0
CALHM2	0	2	2	0	0	0	0	0	0	0	0
CALM1	0	4	4	0	0	0.665084	0.665084	0	0	0	0
CALM2	0	3	3	1	1	0	0	0	0	0	0
CALM3	0	1	1	0	0	0.729285	0.729285	0	0	0	0
CALM4	0	1	1	0	0	-11.3633	-11.3633	-11.3633	-1.89694	-1.89694	-1.89694
CALM5	0	2	2	0	0	0	0	0	0	0	0
CALML3	0	3	3	0	0	-11.8644	-11.8644	-11.8644	-2.40481	-2.40481	-2.40481
CALML4	0	1	1	0	0	-2.10207	-2.10207	-2.10207	0	0	0
CALN1	0	2	2	0	0	0	0	0	0	0	0
CALR	0	1	1	0	0	0	0	0	0.706877	0.706877	0
CALR3	0	2	2	0	0	1.69182	1.69182	1.69182	0	0	0
CALR4	0	2	2	0	0	0	0	0	0	0	0
CALU	0	0	0	0	0	1.06045	1.06045	1.06045	0	0	0
CALY	0	3	3	0	0	-4.71224	-4.71224	-4.71224	0	0	0
CAMK1	0	0	0	0	0	1.84588	1.84588	1.84588	0.738826	0.738826	0
CAMK1D	1	14	13	2	1	1.22126	1.22126	1.22126	0	0	0
CAMK1G	0	0	0	0	0	-4.6108	-4.6108	-4.6108	0	0	0
CAMK2A	0	0	0	0	0	1.35098	1.35098	1.35098	0	0	0
CAMK2B	0	5	5	0	0	-6.7701	-6.7701	-6.7701	-0.886787	-0.886787	0
CAMK2D	0	12	12	0	0	-1.47472	-1.47472	-1.47472	-0.886722	-0.886722	0
CAMK2G	0	6	6	0	0	0.618649	0.618649	0	0	0	0
CAMK2N1	0	0	0	0	0	0.975064	0.975064	0	0	0	0
CAMK2N2	0	2	2	0	0	0	0	0	0	0	0
CAMK4	0	5	5	0	0	0	0	0	2.48139	2.48139	2.48139
CAMKK1	0	1	1	0	0	0	0	0	0	0	0
CAMKK2	0	1	1	0	0	0.629885	0.629885	0	0	0	0
CAMKMT	0	4	4	0	0	1.2141	1.2141	1.2141	0	0	0
CAML	0	1	1	0	0	0	0	0	0	0	0
CAMSAP1	0	4	4	2	2	0.346103	0	0	0	0	0
CAMSAP2	0	7	7	1	1	-0.639686	-0.639686	0	0	0	0
CAMSAP3	0	5	5	0	0	-9.38418	-9.38418	-9.38418	-0.925691	-0.925691	0
CAMTA1	1	31	30	1	0	-2.65377	-2.65377	-2.65377	0	0	0
CAMTA2	0	2	2	1	1	0	0	0	0	0	0
CAND1	2	5	3	1	0	0	0	0	0	0	0
CAND2	1	3	2	1	0	2.96749	2.96749	2.96749	0	0	0
CANT1	0	2	2	0	0	0	0	0	0	0	0
CANX	0	4	4	0	0	0.415653	0	0	0.424258	0	0
CAP1	0	1	1	0	0	0	0	0	0	0	0
CAP2	0	0	0	0	0	8.09763	8.09763	8.09763	0	0	0
CAPG	0	3	3	0	0	-1.79715	-1.79715	-1.79715	0	0	0
CAPN1	0	3	3	0	0	-1.06304	-1.06304	-1.06304	0	0	0
CAPN10	0	1	1	0	0	0	0	0	0	0	0
CAPN13	0	4	4	0	0	0	0	0	0	0	0
CAPN15	1	4	3	1	0	-0.85026	-0.85026	0	0	0	0
CAPN2	0	9	9	0	0	0	0	0	0	0	0
CAPN3	0	1	1	0	0	0	0	0	0	0	0
CAPN5	0	6	6	0	0	-1.58909	-1.58909	-1.58909	-1.22513	-1.22513	-1.22513
CAPN6	0	0	0	0	0	2.82281	2.82281	2.82281	0	0	0
CAPN7	0	1	1	0	0	0	0	0	0	0	0
CAPN8	0	1	1	0	0	0	0	0	0	0	0
CAPNS1	1	4	3	1	0	-0.472997	0	0	0	0	0
CAPNS2	0	3	3	0	0	-5.88134	-5.88134	-5.88134	0	0	0
CAPRIN1	1	2	1	1	0	1.23076	1.23076	1.23076	0	0	0
CAPRIN2	0	1	1	0	0	0	0	0	0	0	0
CAPSL	0	1	1	0	0	-3.14607	-3.14607	-3.14607	0	0	0
CAPZA1	2	5	3	1	0	0	0	0	0	0	0
CAPZB	1	13	12	1	0	-0.384197	0	0	-0.603116	-0.603116	0
CAR10	0	6	6	0	0	0	0	0	0	0	0
CAR11	0	2	2	0	0	0	0	0	0	0	0
CAR12	0	14	14	0	0	-3.78494	-3.78494	-3.78494	-0.983735	-0.983735	0
CAR13	0	6	6	0	0	-1.97246	-1.97246	-1.97246	0	0	0
CAR2	0	1	1	0	0	-1.72718	-1.72718	-1.72718	0	0	0
CAR3	0	1	1	0	0	0	0	0	0	0	0
CAR5A	0	3	3	0	0	0	0	0	0	0	0
CAR5B	0	0	0	0	0	-3.62776	-3.62776	-3.62776	0	0	0
CAR6	0	0	0	0	0	4.62599	4.62599	4.62599	0	0	0
CAR7	0	1	1	0	0	0	0	0	0	0	0
CAR8	0	0	0	0	0	6.62719	6.62719	6.62719	0	0	0
CAR9	0	1	1	0	0	0	0	0	0	0	0
CARD10	0	4	4	0	0	-3.97794	-3.97794	-3.97794	-0.646935	-0.646935	0
CARD14	1	3	2	1	0	-5.3978	-5.3978	-5.3978	-1.16098	-1.16098	-1.16098
CARD19	0	0	0	0	0	-0.829488	-0.829488	0	-0.970684	-0.970684	0
CARD6	0	1	1	1	1	-0.889452	-0.889452	0	-1.0004	-1.0004	-1.0004
CARD9	1	1	0	1	0	0	0	0	0	0	0
CARHSP1	0	5	5	0	0	0	0	0	0	0	0
CARM1	0	2	2	0	0	0	0	0	0	0	0
CARMIL1	0	4	4	0	0	-1.28329	-1.28329	-1.28329	0	0	0
CARMIL2	1	1	0	1	0	0	0	0	0	0	0
CARMIL3	0	1	1	0	0	2.15729	2.15729	2.15729	0	0	0
CARNMT1	0	3	3	0	0	-0.885653	-0.885653	0	0	0	0
CARNS1	0	2	2	0	0	0	0	0	0	0	0
CARS	1	5	4	1	0	0	0	0	0	0	0
[truncated: 13,250 more rows]
