# Supplementary material for: Genome-wide p63-Target Gene Analyses Reveal TAp63/NRF2-Dependent Oxidative Stress Responses
Source: Cancer Res Commun. 2024 Feb 1;4(2):264–78. doi: 10.1158/2767-9764.CRC-23-0358 (PMC10832605; doi:10.1158/2767-9764.CRC-23-0358)
Supplement: Table S3 — List of biological pathways differentially enriched (FDR-adjusted P < 0.01) in TAp63-/- and/or ΔNp63-/- mouse epidermal cells versus the WT mouse epidermal cells. The pathways are grouped based on the biological processes and the differentially expressed genes for each pathways are also listed. [file crc-23-0358-s09.xlsx]

## Sheet: Sheet1
New pathway analysis / Pathways-TAp63only-fdr-0.01.pvals
TAp63only.txt Gene_set	P-value	#genes in universe	#Genes in Gene Set	#genes in comparison	#Genes in Overlap	Overlapped genes	-LOG10 of P-value
GO_POSITIVE_REGULATION_OF_GENE_EXPRESSION	1.0181e-07	45956	1608	137	22	NFATC2;HMGN3;ZFPM1;TBX3;GSN;WNT10A;U2AF2;EN1;EAF2;FOSL1;BRCA2;DDX21;PAX6;SNAI1;FGFR2;PAX8;ZEB2;NFIA;E2F1;WNT6;CDK1;GRIP1	6.99221
GO_TRANSCRIPTION_FROM_RNA_POLYMERASE_II_PROMOTER	1.42809e-05	45956	684	137	12	DDX21;NFATC2;SLBP;NFIA;PMF1;U2AF2;NR2C2AP;EAF2;PAX6;FOSL1;PAX8;ZEB2	4.84524
GO_REGULATION_OF_TRANSCRIPTION_FROM_RNA_POLYMERASE_II_PROMOTER	0.000225793	45956	1647	137	16	NFATC2;DNMT3A;HMGN3;E2F1;EN1;ZFPM1;NFIA;ZEB2;TBX3;EAF2;PAX6;FOSL1;SNAI1;FGFR2;PAX8;FGFR1	3.64629
GO_POSITIVE_REGULATION_OF_TRANSCRIPTION_FROM_RNA_POLYMERASE_II_PROMOTER	0.000203578	45956	951	137	12	NFATC2;HMGN3;E2F1;ZFPM1;NFIA;EN1;EAF2;PAX6;FOSL1;FGFR2;PAX8;ZEB2	3.69127
GO_RNA_SPLICING	0.00690883	45956	322	137	5	MPHOSPH10;U2AF2;PPP1R8;NOL3;RBM25	2.1606
GO_RIBOSOME_BIOGENESIS	0.00306302	45956	250	137	5	MPHOSPH10;DDX21;DDX51;MRPL20;EBNA1BP2	2.51385
GO_PHOSPHATE_CONTAINING_COMPOUND_METABOLIC_PROCESS	3.62732e-09	45956	1827	137	26	GNPTAB;RASSF2;DCLK1;SMPD4;ADSL;NPRL2;EEF2K;BMP2K;LIMK2;NMNAT2;DUSP4;WEE1;CAD;NRTN;EFR3B;CTDSPL;NPR1;GART;FGFR2;FGFR1;PSMD14;MST1R;CDK1;PIP4K2C;XYLB;PDE4D	8.44041
GO_REGULATION_OF_PHOSPHORUS_METABOLIC_PROCESS	7.95661e-09	45956	1473	137	23	APIP;FGFR1;RASSF2;ATP7A;NPRL2;EEF2K;SET;MST1;TIAM1;DUSP4;CDH2;CTDSPL;NPR1;PAX6;MPHOSPH10;FGFR2;ZEB2;DNAJA1;VAV2;MST1R;CDK1;LRRC4B;PDE4D	8.09927
GO_ORGANOPHOSPHATE_METABOLIC_PROCESS	4.76475e-05	45956	796	137	12	NPR1;PDE4D;SMPD4;CAD;EFR3B;NMNAT2;ADSL;XYLB;FGFR2;GART;PIP4K2C;FGFR1	4.32196
GO_PURINE_CONTAINING_COMPOUND_METABOLIC_PROCESS	0.00224465	45956	346	137	6	NPR1;DNMT3A;APIP;ADSL;PDE4D;GART	2.64885
GO_NEGATIVE_REGULATION_OF_PROTEIN_METABOLIC_PROCESS	5.65152e-06	45956	996	137	15	CTDSPL;LRRC4B;PAPLN;PAX6;PSMD14;ZFPM1;CDK1;MPHOSPH10;DNAJA1;RASSF2;DUSP4;SET;PDE4D;ANAPC4;NOL3	5.24783
GO_POSITIVE_REGULATION_OF_PROTEIN_METABOLIC_PROCESS	0.000330878	45956	1352	137	14	RASSF2;CDK1;CLN6;PSMD14;FGFR1;ZFPM1;MST1R;ZEB2;TIAM1;ESPL1;CDH2;FGFR2;ANAPC4;GSN	3.48033
GO_CELLULAR_AMINO_ACID_METABOLIC_PROCESS	4.34032e-05	45956	310	137	8	IVD;DNMT3A;APIP;SARDH;NMNAT2;GART;ATP7A;CAD	4.36248
GO_CARBOHYDRATE_DERIVATIVE_METABOLIC_PROCESS	4.5875e-05	45956	935	137	13	NPR1;DNMT3A;APIP;ARSB;SMPD4;GNPTAB;PDE4D;CLN6;ADSL;XYLB;ATP7A;GART;CAD	4.33842
GO_LIPID_METABOLIC_PROCESS	0.00357209	45956	1041	137	10	SNX17;IVD;ACAA1A;ARSB;SMPD4;CLN6;EFR3B;FGFR2;PIP4K2C;FGFR1	2.44708
GO_CELLULAR_LIPID_METABOLIC_PROCESS	0.00309879	45956	839	137	9	IVD;ACAA1A;ARSB;SMPD4;CLN6;EFR3B;FGFR2;PIP4K2C;FGFR1	2.50881
New pathway analysis / Pathways-common-TAp63-DNp63-fdr-0.01.pvals
common-TAp63-DNp63.txt_Gene_set	P-value	#genes in universe	#Genes in Gene Set	#genes in comparison	#Genes in Overlap	Overlapped genes	-LOG10 of P-value
GO_CELL_CYCLE	1.663e-11	45956	1189	222	31	MYH10;CEP57;TBRG4;RASSF4;ATR;MLST8;TIPIN;MAD1L1;PIM1;CDT1;RTEL1;NUP43;PRIM1;AURKA;RANBP1;MAPRE3;CDKN2B;CENPN;VRK1;BARD1;ORC6;CEP250;ORC2;CHMP1B;TRIP13;RCC1;CDC27;DDX11;CHAF1A;STRADB;GAS6	10.7791
GO_REGULATION_OF_CELL_DEATH	6.28125e-10	45956	1345	222	30	PMAIP1;JUNB;HIF1A;HSPA1A;PINK1;EEF2K;SET;PIM1;JUN;FOSL1;AURKA;CITED2;FEM1B;ERBB3;DDIT4;BARD1;SENP1;SLC25A4;CLCF1;COL4A3;CARD14;FGFR2;HTATIP2;DDX20;FN1;BAK1;RBM25;NCL;STRADB;GAS6	9.20195
GO_CELLULAR_RESPONSE_TO_STRESS	3.50229e-07	45956	1415	222	26	RECQL4;PMAIP1;HIF1A;HSPA1A;CHAF1A;PINK1;PEX13;UBE2F;NPRL2;EEF2K;RTEL1;TIPIN;JUN;AURKA;CITED2;MTMR3;DDIT4;BARD1;MMS22L;POLR2A;TRIP13;SNRPD1;DDX11;BAK1;ATR;GAS6	6.45565
HALLMARK_P53_PATHWAY	0.000332059	45956	189	222	7	CDKN2B;CEBPA;DDIT4;JUN;BAK1;DGKA;RAB40C	3.47879
HALLMARK_HYPOXIA	0.00171102	45956	190	222	6	DDIT4;PIM1;JUN;ZFP36;CITED2;CHST2	2.76675
GO_NUCLEAR_TRANSPORT	9.1388e-10	45956	323	222	16	SMG5;SET;XPO5;SNRPD1;RAB5B;RANBP1;JUN;HTATIP2;RAB3D;SRSF11;CEP57;NUP43;RAB40C;MAGOH;STRADB;DDX20	9.03911
GO_NUCLEAR_EXPORT	5.96303e-05	45956	133	222	7	SMG5;XPO5;NUP43;SRSF11;RANBP1;MAGOH;STRADB	4.22453
GO_REGULATION_OF_CELLULAR_LOCALIZATION	0.000489844	45956	1180	222	17	PMAIP1;AKAP1;FN1;BARD1;MAD1L1;ADRA2A;HIF1A;SLC25A4;SPPL3;HSPA1A;RAB3D;NCL;HNRNPM;PINK1;BAK1;KDM5B;GAS6	3.30994
GO_POSTTRANSCRIPTIONAL_REGULATION_OF_GENE_EXPRESSION	0.00371101	45956	407	222	8	SET;XPO5;VARS;TDRD7;HSPA1A;ZFP36;PINK1;MAGOH	2.43051
New pathway analysis / Pathways-DNp63only-fdr-0.01.pvals
DNp63only.txt Gene_set	P-value	#genes in universe	#Genes in Gene Set	#genes in comparison	#Genes in Overlap	Overlapped genes	-LOG10 of P-value
GO_REGULATION_OF_MULTICELLULAR_ORGANISMAL_DEVELOPMENT	9.27788e-222	45956	1564	7058	768	DUOXA1;ERRFI1;STK11;KITL;JPH2;LTK;HIPK1;L1CAM;DBN1;SEMA4B;SEMA4C;SEMA4D;SEMA4F;EEF2K;RAB11A;CDC73;PTGER4;NBL1;SOX6;IRAK3;GRIN1;IRX3;SLITRK6;ARHGEF19;SP6;TACSTD2;LRP1;SMARCD3;GATA6;CXCL12;GATA2;GATA3;FKBP4;AKAP6;PTEN;ANGPTL4;ENC1;TCF12;LRP8;MMP14;LGR4;RASGRP1;ACVR1B;CDKN1B;ANO6;ITGA3;ITGA5;RC3H1;NACA;SEMA4A;EDNRB;PLXNA4;SERPINE1;SERPINE2;PHLDA2;ARNTL;MEGF10;APOE;SOX11;SOX15;HES7;JAK3;NF1;JAK1;GTF2…	221.033
GO_TISSUE_DEVELOPMENT	9.27788e-222	45956	1408	7058	721	ERRFI1;CTC1;WLS;KITL;MEN1;HIPK1;SEMA4A;SEMA4B;SEMA4C;SEMA4D;LEMD2;SEMA4F;OGDH;DLG5;CDC73;ARC;BMP1;IRX5;IRX1;IRX3;IRX2;C2CD3;PPHLN1;4833427G06RIK;EHF;GATA6;GATA2;GATA3;UBE4B;HCN1;PTER;BAK1;WNT3;NTN1;HHIP;TSG101;LGR4;UGCG;ACTA1;ATP2A2;ACVR1B;ALDH3A2;ITGA2;ITGA3;ITGA5;ITGA6;ITGA7;NACA;GTF3C5;EDNRB;SERPINE2;TNNT2;GAP43;SOX11;SOX15;TBC1D20;JAK2;NF2;CDKN1A;CAV1;SDK1;SDK2;FRAS1;HOXB3;DNASE1L2;DSP;PAXIP1…	221.033
GO_REGULATION_OF_CELL_DIFFERENTIATION	1.54044e-199	45956	1371	7058	681	DUOXA1;ERRFI1;STK11;KITL;MEN1;FKBP4;LTK;ANP32B;L1CAM;DBN1;SEMA4B;SEMA4C;SEMA4D;SEMA4F;EEF2K;RAB11A;CDC73;PTGER4;SOX6;DMPK;GRIN1;IRX3;NPR2;CAMK2B;SP7;TACSTD2;LRP1;SMARCD3;GATA6;CXCL12;GATA2;CXCL14;AKAP6;DUSP6;PTEN;ENC1;TCF12;LRP8;MMP14;RASGRP1;ELAVL1;ACVR1B;ITGA3;RC3H1;NACA;SEMA4A;EDNRB;PLXNA4;SERPINE2;ARNTL;MEGF10;APOE;SOX11;JAK2;JAK3;NF1;TTL;GDF15;NR1H2;SDK1;HOXB8;PDLIM7;HOXB3;SENP1;PPARG;PPARD;…	198.812
GO_EPITHELIUM_DEVELOPMENT	6.93172e-146	45956	877	7058	461	ERRFI1;MEN1;SEMA4C;DLG5;IRX1;IRX3;IRX2;C2CD3;PPHLN1;EHF;GATA6;GATA3;PTER;BAK1;WNT3;PLXNA2;HHIP;ACTA2;LGR4;UGCG;ATP2A2;ACVR1B;ALDH3A2;CDKN1A;ITGA5;EDNRB;SERPINE2;SOX11;TBC1D20;JAK2;NF2;NF1;FRAS1;DNASE1L2;DSP;PPARG;HOXC13;VEGFA;COL4A1;ZEB2;MTHFD1L;PSAP;KRT17;KRT16;KRT15;KRT14;PRDM1;FLOT2;KRT10;FLNA;FLNB;FOXC2;FOXC1;HES7;2310050C09RIK;NUP133;DEAF1;SMAD6;SMAD7;SMAD1;RET;SMAD3;SHROOM3;UPK1B;EVPL;COL2A…	145.159
GO_EMBRYO_DEVELOPMENT	1.16884e-129	45956	866	7058	437	PGAP1;WLS;KITL;PCSK5;HIPK1;SEMA4C;CDC73;PIK3CB;IRX5;IRX1;IRX3;IRX2;SLITRK6;PCSK6;GATA6;GATA2;GATA3;WDTC1;MBTD1;IL10;PLXNA2;ITGA8;MMP15;ACVR1B;CDKN1C;ITGA2;ITGA3;ITGA5;CELF1;ITGA7;ETL4;SOX11;SOBP;NF2;NF1;HOXB8;HOXB9;FRAS1;HOXB3;HOXB6;HOXC10;VEGFA;COL4A2;INSIG1;ZEB1;ZMIZ1;ARNT2;ZEB2;NOG;ITGAV;PRDM1;HES1;FOXC2;FOXC1;HES7;MYH10;NUP133;SMAD6;SMAD1;RET;SMAD3;SHROOM3;POLE;COL2A1;TSC1;NR2F2;TPRA1;ATOH8;L…	128.932
GO_REGULATION_OF_CELLULAR_COMPONENT_MOVEMENT	5.68955e-138	45956	711	7058	398	STK10;KITL;SEMA4A;SEMA4B;SEMA4C;SEMA4D;SEMA4F;PTGER4;PIK3CD;IGF1R;DIAPH1;LRP1;CXCL12;CXCL14;CXCL16;GTSE1;PTEN;ARHGAP18;MMP14;LGR6;EVL;ATP2A2;ACVR1B;CDKN1B;ITGA2;ITGA3;ITGA5;SWAP70;WNT4;SERPINE1;SERPINE2;PHLDA2;APOE;JAM3;JAK2;NF2;NF1;CCL20;FURIN;DSP;PPARD;VEGFA;VEGFB;PLXNC1;NOG;ITGAV;GPSM3;KRT16;FLNA;FOXC2;ACP5;SMAD7;SRGAP1;SRGAP3;SRGAP2;AP1AR;NR2F2;SPARC;ATOH8;LAMA1;LAMA2;LAMA3;LAMA4;MARVELD3;CCB…	137.245
GO_BIOLOGICAL_ADHESION	5.79999e-119	45956	938	7058	444	SSPN;MFGE8;STK10;STK11;KITL;PTPN6;IFNAR1;L1CAM;SEMA4A;IGSF11;SEMA4D;DLG5;CASS4;PTGER4;PIK3CB;PIK3CD;CTNNAL1;PCDHGC3;PCDHGC4;PCDHGC5;CXCL12;GATA3;CSRP1;ACE2;ITGA8;ITGA9;ATP2A2;ITGA2;ITGA3;ITGA5;ITGA6;ITGA7;RC3H1;RC3H2;CHL1;CD99L2;ENG;OPCML;SDK1;SDK2;DST;DSP;COL4A6;NFASC;COL4A3;TYRO3;PLXNC1;CAMSAP3;ITGAV;FLOT2;HES1;VWF;CD2AP;MYH10;SMAD6;RET;SMAD3;CLCA2;TSC1;NEDD9;NEDD4;ARF6;MSLNL;S100A8;PARVB;LAMA1…	118.237
GO_CYTOSKELETON_ORGANIZATION	3.18684e-124	45956	753	7058	395	DBN1;BLOC1S2;ESPL1;WEE1;ARHGEF10;ARHGEF11;DIAPH1;ZMYM4;DIAPH3;ARHGEF18;ABLIM1;ABLIM3;AKAP9;CEP72;CCDC114;TNKS;CAPZB;ACTA1;EVL;NUAK2;HSP90B1;MYO18A;FARP2;SWAP70;IQSEC2;MTSS1;APOE;PCLO;NF2;NF1;TTL;PDLIM7;DST;DSP;WTIP;CSNK1A1;RHOJ;SH3D19;CAMSAP3;CAMSAP1;KRT17;KRT16;KRT14;FMNL3;FLNA;FLNB;KRT19;MYH10;FMNL1;MYH14;KLHL20;SRGAP2;SHROOM2;SHROOM1;SHROOM4;CCDC8;NEDD9;ASPM;ARF1;ARF6;PARVB;LIMD1;LAMA5;PRKAR1A…	123.497
GO_CELL_MOTILITY	7.39736e-109	45956	759	7058	377	LTB4R2;KITL;L1CAM;SEMA4A;SEMA4B;SEMA4C;SEMA4D;SEMA4F;OGDH;LHX6;PIK3CB;PIK3CD;APBB2;ARHGEF16;DEPDC1B;CXCL12;GATA2;CXCL14;CXCL16;SH3KBP1;GRB14;PTEN;PLTP;MMP14;TNFSF12;ITGA2;ITGA3;ITGA5;ITGA6;MYO18A;CHL1;EDNRB;CSK;JAM3;ANKS1;JAK2;JAK3;JAK1;CCL20;HOXB9;DST;SGPL1;PAXIP1;PPARD;VEGFA;THBD;ING2;ZEB2;TNK2;VAV3;ITGAV;GPX1;KRT16;HES1;FOXC1;MYH10;RET;SRGAP2;SHROOM2;MDK;ASPM;NR2F2;S100A8;LIMD1;ARTN;LAMA5;LEF1…	108.131
GO_REGULATION_OF_CELL_ADHESION	4.36049e-89	45956	573	7058	294	TGM2;ERBB3;EPB41L4B;MEN1;AKT1;PTK2B;VTCN1;TRPV4;RREB1;FBLN2;DUSP22;THBS1;ASS1;LGALS1;NFKBID;CAV1;RARA;RSU1;GLI3;PTGER4;CD59A;PIK3CB;PRNP;CDH13;ADK;TSC1;CDH1;PRKG1;LYN;ADAM9;PAWR;NF2;ERBB2;FLCN;CD28;MACF1;SOD1;ARHGDIA;KIF26B;EPHA2;NRG1;EPHA1;ACVRL1;PYCARD;TMEM102;CXCL12;GATA3;SOCS5;DNAJA3;SOCS6;BMP2;FN1;SYK;PPP2CA;HYAL1;CCDC80;CSF1;ADAM8;GSK3B;PTEN;PKP4;CYLD;PLEKHA2;PKD1;PAK2;CCL2;ANXA1;ZFP703;RAS…	88.3605
