# Supplementary material for: Genome-wide p63-Target Gene Analyses Reveal TAp63/NRF2-Dependent Oxidative Stress Responses
Source: Cancer Res Commun. 2024 Feb 1;4(2):264–78. doi: 10.1158/2767-9764.CRC-23-0358 (PMC10832605; doi:10.1158/2767-9764.CRC-23-0358)
Supplement: Table S4 — List of DNA oligonucleotides to assess the expression levels of the TAp63 and ∆Np63 target genes. [file crc-23-0358-s10.xlsx]

## Sheet: Sheet1
Name	FW (Sequence 5’-3’)	Rev (Sequence 5’-3’)
Cad	AAAGATTCCTCGCTGGGACC	TGTCGCTGACTGGCTTTACT
Cdh1	GAGACCAGTTTCCTCGTCCG	AGCAGCTCTGGGTTGGATTC
Cdkn2b	CAGATCCCAACGCCCTGAAC	CACAGGTCTGGTAAGGGTGG
Ddx31	TTTGCCTGACCGGCCTTCC	TTCACTCCTCCGTTTTGCTGG
Gart	TAGCGGGGGAAGGGAACATA	TCCTTGCAGAACTGAGCGAG
Junb	AGGCAGCTACTTTTCGGGTC	TTGCTGTTGGGGACGATCAA
Jund	AACGTTGGTTGCGTGTTGAG	GGCGAACCAAGGATTACGGA
Mmp23	CTTTGATGGTCCCACAGGTGA	CCTGATCTTGCTGTGAGTGC
Zeb2	TCGCCTCCACCTTTTTCTCC	AAGAGCGGATCAGATGGCAG
