# Supplementary material for: Genome-wide p63-Target Gene Analyses Reveal TAp63/NRF2-Dependent Oxidative Stress Responses
Source: Cancer Res Commun. 2024 Feb 1;4(2):264–78. doi: 10.1158/2767-9764.CRC-23-0358 (PMC10832605; doi:10.1158/2767-9764.CRC-23-0358)
Supplement: Table S5 — List of the siRNA sequences. [file crc-23-0358-s11.xlsx]

## Sheet: Sheet1
Species	Gene	siRNA (Sigma-Aldrich)
Mouse	Foxj2	SASI_Mm01_00160439
		SASI_Mm01_00160440
		SASI_Mm01_00160441
Mouse	Foxl1	SASI_Mm01_00058268
		SASI_Mm01_00058269
		SASI_Mm01_00058270
Mouse	Nrf2	SASI_Mm01_00130750
		SASI_Mm01_00130751
		SASI_Mm01_00130752
Mouse	Stat4	SASI_Mm01_00134501
		SASI_Mm01_00134502
		SASI_Mm01_00134503
Mouse	Stat5a	SASI_Mm01_00091675
		SASI_Mm01_00091676
		SASI_Mm01_00091677
Human	CAD	SASI_Hs01_00061442
		SASI_Hs01_00061443
		SASI_Hs02_00337398
Human	CARD6	SASI_Hs01_00181802
		SASI_Hs01_00181803
		SASI_Hs01_00181805
Human	CDC45	SASI_Hs01_00132444
		SASI_Hs01_00132445
		SASI_Hs02_00335790
Human	DDX31	SASI_Hs01_00054016
		SASI_Hs01_00054017
		SASI_Hs01_00054019
Human	GART	SASI_Hs01_00167448
		SASI_Hs01_00167449
		SASI_Hs02_00303293
Human	NFIA	SASI_Hs01_00186285
		SASI_Hs01_00186286
		SASI_Hs01_00186287
Human	NRF2	SASI_Hs01_00182393
		SASI_Hs01_00182394
		SASI_Hs02_00341015
Human	PSMD14	SASI_Hs02_00340316
		SASI_Hs01_00024446
		SASI_Hs01_00024447
Human	SLC5A5	SASI_Hs01_00098597
		SASI_Hs01_00098598
		SASI_Hs02_00302579
Human	SNX17	SASI_Hs01_00073431
		SASI_Hs01_00073432
		SASI_Hs01_00073433
Human	ZWILCH	SASI_Hs01_00101837
		SASI_Hs01_00101838
		SASI_Hs02_00351017
