# Supplementary material for: Genome-wide p63-Target Gene Analyses Reveal TAp63/NRF2-Dependent Oxidative Stress Responses
Source: Cancer Res Commun. 2024 Feb 1;4(2):264–78. doi: 10.1158/2767-9764.CRC-23-0358 (PMC10832605; doi:10.1158/2767-9764.CRC-23-0358)
Supplement: Table S6 — List of identified metabolites detected via liquid chromatography-high resolution mass spectrometry in TAp63-/- vs. WT mouse epidermal cells. [file crc-23-0358-s12.xlsx]

## Sheet: WT vs TAp63_metabolomics
compoundId	WTvsTAP63KO
Class	(-)log2Fc	T.TEST
RIBOFLAVIN_POS	-1.37729	0.000133437				RIBOFLAVIN	-1.37729
NAD_NEG	-1.296	0.00798122				NAD	-1.296
CYTIDINE_NEG	-1.16077	3.4997e-06				CYTIDINE	-1.16077
ADENOSINE_POS	-0.992247	0.0106121				ADENOSINE	-0.992247
CYTIDINE_POS	-0.815675	9.81168e-05				CYTIDINE	-0.815675
N-ACETYL-L-PHENYLALANINE_NEG	-0.653405	0.00157097				N-ACETYL-L-PHENYLALANINE	-0.653405
L-ALANINE_NEG	-0.625444	0.000243361				L-ALANINE	-0.625444
URIDINE-5-MONOPHOSPHATE_NEG	-0.544778	0.0137034				URIDINE-5-MONOPHOSPHATE	-0.544778
L-METHIONINE_NEG	-0.506315	8.95869e-06				L-METHIONINE	-0.506315
THIAMINE PYROPHOSPHATE_POS	-0.498975	0.00748166				THIAMINE PYROPHOSPHATE	-0.498975
O-ACETYL-L-SERINE_NEG	-0.46362	2.00589e-05				O-ACETYL-L-SERINE	-0.46362
CDP-ETHANOLAMINE SODIUM SALT HYDRATE_NEG	-0.444428	0.00108934				CDP-ETHANOLAMINE SODIUM SALT HYDRATE	-0.444428
URIDINE 5'-DIPHOSPHO-N-ACETYLGALACTOSAMINE_NEG	-0.441856	0.000110426				URIDINE 5'-DIPHOSPHO-N-ACETYLGALACTOSAMINE	-0.441856
URIDINE 5'-DIPHOSPHATE_NEG	-0.437002	0.00171865				URIDINE 5'-DIPHOSPHATE	-0.437002
4-AMINOBUTANOATE_NEG	-0.425333	0.000172664				4-AMINOBUTANOATE	-0.425333
5'-CMP_NEG	-0.420119	0.00240053				5'-CMP	-0.420119
L-VALINE_NEG	-0.415353	0.000183388				L-VALINE	-0.415353
N-ACETYL-L-LEUCINE_NEG	-0.405185	1.74013e-05				N-ACETYL-L-LEUCINE	-0.405185
L-TYROSINE_NEG	-0.395853	2.75737e-06				L-TYROSINE	-0.395853
CYTIDINE 5'-DIPHOSPHOCHOLINE_NEG	-0.372853	0.00214918				CYTIDINE 5'-DIPHOSPHOCHOLINE	-0.372853
CYTIDINE 5'-DIPHOSPHATE_NEG	-0.370428	0.0424611				CYTIDINE 5'-DIPHOSPHATE	-0.370428
LEUCINE_NEG	-0.360189	4.25037e-05				LEUCINE	-0.360189
BETAINE_NEG	-0.35758	0.000866471				BETAINE	-0.35758
L-PHENYLALANINE_NEG	-0.357502	0.000111345				L-PHENYLALANINE	-0.357502
L-CYSTATHIONINE_NEG	-0.348646	0.0301785				L-CYSTATHIONINE	-0.348646
N-ACETYL-L-ALANINE_NEG	-0.338729	0.000937808				N-ACETYL-L-ALANINE	-0.338729
D-TRYPTOPHAN_NEG	-0.328522	6.18134e-05				D-TRYPTOPHAN	-0.328522
N-ACETYLNEURAMINATE_NEG	-0.318386	0.00134011				N-ACETYLNEURAMINATE	-0.318386
SN-GLYCEROL 3-PHOSPHATE_NEG	-0.314781	0.000888651				SN-GLYCEROL 3-PHOSPHATE	-0.314781
(R)-MALATE_NEG	-0.298385	0.000123782				(R)-MALATE	-0.298385
OXALOACETATE_NEG	-0.294576	0.00125617				OXALOACETATE	-0.294576
L-THREONINE_NEG	-0.281182	0.00146557				L-THREONINE	-0.281182
FUMARATE_NEG	-0.277497	0.000249826				FUMARATE	-0.277497
CREATININE_NEG	-0.27167	0.00262971				CREATININE	-0.27167
PHOSPHOCREATINE_NEG	-0.252916	0.001166				PHOSPHOCREATINE	-0.252916
L-ASPARAGINE_NEG	-0.242794	0.00124684				L-ASPARAGINE	-0.242794
L-GLUTAMINE_NEG	-0.237942	0.00400254				L-GLUTAMINE	-0.237942
GLYCEROL 2-PHOSPHATE_POS	-0.234777	0.0490562				GLYCEROL 2-PHOSPHATE	-0.234777
SN-GLYCEROL 3-PHOSPHATE_POS	-0.234777	0.0490562				SN-GLYCEROL 3-PHOSPHATE	-0.234777
CITRAMALATE_NEG	-0.234169	0.02018				CITRAMALATE	-0.234169
L-SERINE_NEG	-0.233475	0.00694483				L-SERINE	-0.233475
CITRATE_NEG	-0.219528	0.000698556				CITRATE	-0.219528
ITACONATE_NEG	-0.204513	0.0164415				ITACONATE	-0.204513
TRANS-ACONITATE_NEG	-0.20095	0.00033401				TRANS-ACONITATE	-0.20095
ALPHA-AMINOADIPATE_NEG	-0.185478	0.0168272				ALPHA-AMINOADIPATE	-0.185478
SUCCINIC ACID_NEG	-0.166502	0.0469197				SUCCINIC ACID	-0.166502
ALLANTOIN_NEG	-0.166316	0.039995				ALLANTOIN	-0.166316
BETA-NICOTINAMIDE ADENINE DINUCLEOTIDE PHOSPHATE_NEG	-0.162434	0.00847915				BETA-NICOTINAMIDE ADENINE DINUCLEOTIDE PHOSPHATE	-0.162434
CHOLINE_POS	0.157653	0.0246947				L-ORNITHINE	-0.768666
ADENINE_POS	0.19874	0.0218199				D-FRUCTOSE 6-PHOSPHATE	-0.308274
TRIMETHYLAMINE_POS	0.200244	0.0226279				OMEGA-HYDROXYDODECANOIC ACID	-0.279673
L-CARNITINE_POS	0.288574	0.00565324				DEOXYCYTIDINE	-0.89408
LINOLEATE_NEG	0.299712	0.026193				L-PROLINE	-0.460395
ALPHA-AMINOADIPATE_POS	0.301911	2.91357e-05				URACIL	-0.281406
TAURINE_POS	0.351986	0.000901196				URATE	-0.546234
ANTHRANILATE_POS	0.385001	0.0183531				DL-5-HYDROXYLYSINE	-0.528334
TRIGONELLINE_POS	0.385001	0.0183531				N-ACETYL-L-ASPARTIC ACID	-0.646336
D-(+)-GLUCOSAMINE_POS	0.541506	0.00101826				L-ARABITOL	-0.28067
OROTATE_NEG	0.0224431	0.770592				THYMIDINE	-0.244236
2,4-DIHYDROXYPYRIMIDINE-5-CARBOXYLIC ACID_NEG	0.057062	0.450185				GUANOSINE 5'-DIPHOSPHO-D-MANNOSE	-1.92536
N-ACETYL-D-GALACTOSAMINE_NEG	-0.234652	0.05715				CYTOSINE	-0.582066
PALMITOYL-DL-CARNITINE CHLORIDE_POS	0.136981	0.0980928				NG,NG'-Dimethyl-L-arginine di(p-hydroxyazobenzene-p'-sulfonate) salt	-0.297229
DEOXYCARNITINE_POS	0.0854576	0.280954				GALACTITOL	-0.188044
L-VALINE_POS	0.125738	0.0946862				XANTHOSINE	-0.393399
ALPHA-KETOGLUTARIC ACID_NEG	-0.170193	0.10763				THYMINE	-0.292126
L-SERINE_POS	0.0186678	0.757797				N-ACETYL-DL-GLUTAMIC ACID	-0.378276
URIDINE_NEG	0.0397038	0.853056				N-ACETYL-DL-METHIONINE	-0.472655
O-PHOSPHO-L-SERINE_NEG	0.766253	0.208716				OPHTHALMIC ACID	-0.215246
PHOSPHOCREATINE_POS	-0.0168339	0.76896				(S)-LACTATE	-0.331282
CDP-ETHANOLAMINE SODIUM SALT HYDRATE_POS	-0.106553	0.339403				GUANOSINE 5'-MONOPHOSPHATE	-0.469629
O-PHOSPHORYLETHANOLAMINE_POS	0.0824221	0.387401				GUANOSINE 5'-TRIPHOSPHATE	-0.516369
D-ASPARTATE_POS	-0.0594512	0.379933				N-ACETYL-L-ASPARTIC ACID	-0.37679
PYRUVATE_NEG	-0.17652	0.0627602				4-HYDROXY-L-PROLINE	-0.308398
L-GLUTAMINE_POS	0.137611	0.0838664				URIDINE 5'-TRIPHOSPHATE	-0.35154
N-ALPHA-ACETYL-L-ASPARAGINE_NEG	-0.128854	0.105792				URIDINE 5'-DIPHOSPHOGLUCOSE	-0.330443
ADENINE_NEG	-0.0689845	0.437998				(S)-DIHYDROOROTATE	-0.511308
cis-5,8,11,14,17-Eicosapentaenoic acid_NEG	-0.0921654	0.270301				ADENOSINE 5'-DIPHOSPHATE	-0.395063
2-OXOADIPIC ACID_NEG	0.0492307	0.60138				N-ACETYL-DL-METHIONINE	-0.257424
D-(-)-ARABINOSE_NEG	-0.039726	0.620244				FLAVIN ADENINE DINUCLEOTIDE	-1.30833
1-METHYLADENOSINE_POS	0.126753	0.451953				3-(4-HYDROXYPHENYL)LACTATE	-0.431932
5-OXO-D-PROLINE_POS	0.170094	0.0741897				3-(4-HYDROXYPHENYL)LACTATE	-0.431932
PHENYL ACETATE_POS	0.308647	0.266696				2'-DEOXYGUANOSINE 5'-MONOPHOSPHATE	-0.597444
O-PHOSPHO-L-SERINE_POS	0.976737	0.0886625				5-OXO-L-PROLINE	-0.11803
CREATININE_POS	-0.0564811	0.289521				GLYCINE	-0.348067
N-ACETYLNEURAMINATE_POS	-0.0840029	0.390643				INOSINE	-0.466475
STEARATE_NEG	0.171873	0.165488				3,3',5'-TRIIODOTHYRONINE	-0.772351
O-PHOSPHORYLETHANOLAMINE_NEG	-0.281895	0.0799381				OPHTHALMIC ACID	-0.515161
GAMMA-LINOLENIC ACID_NEG	0.139644	0.284613				GUANOSINE 5'-DIPHOSPHO-D-MANNOSE	-1.81804
D-ASPARTATE_NEG	-0.100646	0.108495				MESO-TARTARIC ACID	-0.407517
L-CYSTATHIONINE_POS	-0.0576229	0.630759				3,3',5'-TRIIODOTHYRONINE	-0.50045
MYO-INOSITOL_NEG	0.200102	0.217596				DECANOATE	-0.239817
HEPTADECANOATE_NEG	0.13059	0.165043				INOSINE 5'-PHOSPHATE	-0.674849
MALONATE_NEG	-0.0457002	0.857127				CHOLINE	0.157653
ETHYLMALONIC ACID_NEG	0.329767	0.230942				ADENINE	0.19874
CYTIDINE 5'-DIPHOSPHOCHOLINE_POS	-0.144198	0.16734				TRIMETHYLAMINE	0.200244
NICOTINATE_POS	0.302029	0.112094				L-CARNITINE	0.288574
ARACHIDIC ACID_NEG	0.0478229	0.800215				LINOLEATE	0.299712
1-METHYLADENOSINE_NEG	-0.00824603	0.954129				ALPHA-AMINOADIPATE	0.301911
N-ACETYL-D-TRYPTOPHAN_NEG	-0.102848	0.646734				TAURINE	0.351986
L-METHIONINE_POS	-0.108622	0.0645838				ANTHRANILATE	0.385001
4-AMINOBUTANOATE_POS	-0.0893518	0.201897				TRIGONELLINE	0.385001
L-TRYPTOPHAN_POS	-0.0826876	0.188402				D-(+)-GLUCOSAMINE	0.541506
L-CYSTEIC ACID_NEG	-0.345622	0.0564232				DETHIOBIOTIN	0.142037
4-HYDROXY-3-METHOXYPHENYLGLYCOL_NEG	-0.0699814	0.57016				CARNOSINE	0.250284
DOCOSAHEXAENOIC ACID_NEG	0.063097	0.289411				PHOSPHOCHOLINE	0.382533
TAURINE_NEG	0.0199919	0.80226				PHENYLACETIC ACID	0.562068
N-ACETYL-L-LEUCINE_POS	0.0712571	0.533545				FORMYL-L-METHIONYL PEPTIDE	0.644039
6-PHOSPHOGLUCONIC ACID_NEG	-0.340663	0.165499				PHENYLACETALDEHYDE	1.17708
6-PHOSPHOGLUCONIC ACID_POS	-0.105653	0.743827				LAUROYLCARNITINE	0.213003
HYPOTAURINE_NEG	-0.0852596	0.443006				D-PANTOTHENIC ACID	0.189481
NICOTINAMIDE_POS	0.119282	0.138421				BETA-NICOTINAMIDE ADENINE DINUCLEOTIDE PHOSPHATE	0.177513
CAPRYLIC ACID_NEG	0.183106	0.415973				N-ACETYL-L-PHENYLALANINE	0.443018
D-PANTOTHENIC ACID_NEG	-0.138547	0.0613687				5-METHYLCYTOSINE HYDROCLORIDE	0.307719
3-(4-HYDROXYPHENYL)PYRUVATE_NEG	0.658546	0.0674834				CREATINE	0.36222
ALLANTOIN_POS	0.0402645	0.737758				O-ACETYL-L-CARNITINE	0.319302
ALPHA-D-GLUCOSE_NEG	-0.0450577	0.730204				HYPOTAURINE	0.275369
PALMITATE_NEG	0.0577763	0.429928				HIPPURATE	0.262619
SODIUM BENZOATE_NEG	0.232357	0.152231				4-PYRIDOXATE	0.272688
L-ORNITHINE_NEG	-0.768666	0.000411059				2-QUINOLINECARBOXYLIC ACID	0.393088
D-FRUCTOSE 6-PHOSPHATE_NEG	-0.308274	0.0104651				FOLIC ACID	0.281812
OMEGA-HYDROXYDODECANOIC ACID_NEG	-0.279673	0.000109448				HISTAMINE	0.651664
DEOXYCYTIDINE_NEG	-0.89408	0.0002283				DL-NORMETANEPHRINE	0.52411
L-PROLINE_NEG	-0.460395	0.000320016				PROPIONATE	0.394233
URACIL_NEG	-0.281406	0.0100853
URATE_NEG	-0.546234	1.19381e-05
DL-5-HYDROXYLYSINE_NEG	-0.528334	0.0498154
N-ACETYL-L-ASPARTIC ACID_POS	-0.646336	0.000960988
L-ARABITOL_NEG	-0.28067	0.00854135
THYMIDINE_NEG	-0.244236	0.00382048
GUANOSINE 5'-DIPHOSPHO-D-MANNOSE_POS	-1.92536	0.0334174
CYTOSINE_POS	-0.582066	0.000972408
NG,NG'-Dimethyl-L-arginine di(p-hydroxyazobenzene-p'-sulfonate) salt_NEG	-0.297229	0.0224368
GALACTITOL_NEG	-0.188044	0.0187164
XANTHOSINE_NEG	-0.393399	4.09424e-05
THYMINE_NEG	-0.292126	0.00339548
N-ACETYL-DL-GLUTAMIC ACID_NEG	-0.378276	7.16014e-06
N-ACETYL-DL-METHIONINE_NEG	-0.472655	3.40442e-05
DETHIOBIOTIN_POS	0.142037	0.0247195
CARNOSINE_POS	0.250284	0.0333113
PHOSPHOCHOLINE_POS	0.382533	9.07804e-06
PHENYLACETIC ACID_NEG	0.562068	5.85107e-06
FORMYL-L-METHIONYL PEPTIDE_POS	0.644039	0.00055778
PHENYLACETALDEHYDE_POS	1.17708	6.56506e-05
THYMIDINE 5'-MONOPHOSPHATE_NEG	-0.242502	0.0592985
CORTISOL_POS	0.0172987	0.900083
2'-DEOXYADENOSINE 5'-TRIPHOSPHATE_POS	0.0294441	0.841499
3-HYDROXY-3-METHYLGLUTARATE_NEG	-0.134989	0.0532996
DEOXYURIDINE_NEG	-0.00405249	0.977222
2'-DEOXYADENOSINE 5'-TRIPHOSPHATE_NEG	-0.397381	0.0886631
PYRIDOXAL_NEG	-0.180898	0.180859
L-CYSTEINE_NEG	0.0726504	0.804968
URACIL_POS	0.137445	0.499817
N-ACETYL-L-ALANINE_POS	-0.113298	0.231042
PYRIDOXAL_POS	0.0629464	0.623044
GUANOSINE 3',5'-CYCLIC MONOPHOSPHATE_NEG	0.64854	0.121179
S-(5'-ADENOSYL)-L-METHIONINE_POS	-0.0029113	0.978363
D-GLUCOSE-6-PHOSPHATE_POS	0.0724081	0.525033
DEOXYCYTIDINE_POS	-0.245443	0.0745102
ADIPIC ACID_POS	0.0937825	0.324696
MELANIN_POS	0.0389257	0.600535
NEPSILON,NEPSILON,NEPSILON-TRIMETHYLLYSINE_POS	-0.0030514	0.977984
2-METHYLPROPANOATE_NEG	0.113942	0.138457
GLUCONIC ACID_NEG	0.07123	0.544216
URATE_POS	-0.362628	0.0556501
O-SUCCINYL-L-HOMOSERINE_NEG	-0.157783	0.264404
RETINOATE_NEG	0.499744	0.0545873
GLYCERALDEHYDE 3-PHOSPHATE_NEG	0.630469	0.112066
N-ACETYL-DL-GLUTAMIC ACID_POS	-0.0409264	0.716176
2-HYDROXY-4-(METHYLTHIO)BUTYRIC ACID_NEG	0.364245	0.523483
CORTISONE_POS	1.17782	0.139818
D-GLUCOSE-6-PHOSPHATE_NEG	-0.190662	0.243654
GALACTITOL_POS	0.00533909	0.960369
CITRULLINE_NEG	-0.150787	0.229354
THYMINE_POS	1.43442e-05	0.999906
GUANOSINE_NEG	-0.427951	0.148587
3-METHYLADENINE_POS	0.137393	0.0776932
CITRULLINE_POS	0.148616	0.326361
D-GLUCURONIC ACID_NEG	-0.0285342	0.850774
DIHYDROXYMANDELIC ACID_NEG	0.267559	0.113613
D-ORNITHINE_POS	-0.118901	0.256198
D-FRUCTOSE 6-PHOSPHATE_POS	-0.0658756	0.46595
NG,NG'-Dimethyl-L-arginine di(p-hydroxyazobenzene-p'-sulfonate) salt_POS	0.0332921	0.768351
2,4-DIHYDROXYPTERIDINE_NEG	0.0785828	0.487294
GLYCINE_POS	-0.00639565	0.946428
OPHTHALMIC ACID_POS	-0.215246	0.0308871
(S)-LACTATE_NEG	-0.331282	0.00141477
GUANOSINE 5'-MONOPHOSPHATE_NEG	-0.469629	0.0290983
GUANOSINE 5'-TRIPHOSPHATE_NEG	-0.516369	0.018025
N-ACETYL-L-ASPARTIC ACID_NEG	-0.37679	3.24049e-05
4-HYDROXY-L-PROLINE_NEG	-0.308398	0.000140692
URIDINE 5'-TRIPHOSPHATE_NEG	-0.35154	0.0417094
URIDINE 5'-DIPHOSPHOGLUCOSE_NEG	-0.330443	0.00131732
(S)-DIHYDROOROTATE_NEG	-0.511308	0.0404484
ADENOSINE 5'-DIPHOSPHATE_NEG	-0.395063	0.0365354
N-ACETYL-DL-METHIONINE_POS	-0.257424	0.00976714
FLAVIN ADENINE DINUCLEOTIDE_NEG	-1.30833	4.6628e-07
3-(4-HYDROXYPHENYL)LACTATE_NEG	-0.431932	5.88035e-05
3-(4-HYDROXYPHENYL)LACTATE_NEG	-0.431932	5.88035e-05
2'-DEOXYGUANOSINE 5'-MONOPHOSPHATE_NEG	-0.597444	0.0108315
5-OXO-L-PROLINE_NEG	-0.11803	0.0457814
GLYCINE_NEG	-0.348067	0.00461727
INOSINE_NEG	-0.466475	0.0174968
3,3',5'-TRIIODOTHYRONINE_POS	-0.772351	0.0472045
OPHTHALMIC ACID_NEG	-0.515161	5.57688e-05
GUANOSINE 5'-DIPHOSPHO-D-MANNOSE_NEG	-1.81804	0.00648848
MESO-TARTARIC ACID_NEG	-0.407517	0.00120891
3,3',5'-TRIIODOTHYRONINE_NEG	-0.50045	0.00548082
DECANOATE_NEG	-0.239817	0.0296929
INOSINE 5'-PHOSPHATE_NEG	-0.674849	0.00235678
LAUROYLCARNITINE_POS	0.213003	0.0414791
D-PANTOTHENIC ACID_POS	0.189481	0.0105405
BETA-NICOTINAMIDE ADENINE DINUCLEOTIDE PHOSPHATE_POS	0.177513	0.00704183
N-ACETYL-L-PHENYLALANINE_POS	0.443018	0.00427297
5-METHYLCYTOSINE HYDROCLORIDE_POS	0.307719	0.031303
CREATINE_POS	0.36222	0.000123114
O-ACETYL-L-CARNITINE_POS	0.319302	0.00128001
HYPOTAURINE_POS	0.275369	0.0176501
HIPPURATE_POS	0.262619	0.0417674
4-PYRIDOXATE_POS	0.272688	0.0426091
2-QUINOLINECARBOXYLIC ACID_POS	0.393088	0.00271665
FOLIC ACID_POS	0.281812	0.0485521
HISTAMINE_POS	0.651664	0.00441983
DL-NORMETANEPHRINE_POS	0.52411	0.0136813
PROPIONATE_NEG	0.394233	0.00073079
INDOXYL SULFATE_NEG	-0.132893	0.397339
10-HYDROXYDECANOATE_NEG	-0.220546	0.0865985
D-RIBOSE 5-PHOSPHATE_POS	-0.193816	0.591624
N,N-DIMETHYL-1,4-PHENYLENEDIAMINE_NEG	-0.506763	0.083792
D-GLUCOSAMINE 6-PHOSPHATE_POS	-0.0462558	0.575813
4-METHYL-2-OXOVALERIC ACID_NEG	-0.155662	0.126276
THYMIDINE_POS	-0.0307093	0.733877
2-HYDROXYBUTYRIC ACID_NEG	-0.0879223	0.48814
5'-CMP_POS	-0.147017	0.103484
N-ACETYL-L-PROLINE_POS	0.0534692	0.547797
MONO-METHYL GLUTARATE_POS	0.423637	0.10715
SPHINGANINE_POS	0.199636	0.546709
URIDINE-5-MONOPHOSPHATE_POS	-0.48688	0.0780556
TRANS-CINNAMALDEHYDE_POS	0.322907	0.243352
THIAMINE MONOPHOSPHATE_NEG	-0.286264	0.14914
URIDINE 5'-DIPHOSPHATE_POS	-0.0588628	0.302668
2-AMINO-2-METHYLPROPANOATE_POS	0.0284246	0.697061
N6-(DELTA2-ISOPENTENYL)-ADENINE_POS	0.482779	0.213181
GALACTARATE_NEG	-0.274809	0.173743
METHYL ACETOACETATE_NEG	-0.198446	0.470749
1-OLEOYL-RAC-GLYCEROL_NEG	-0.145259	0.386885
INDOLE-3-ACETAMIDE_POS	0.125538	0.505906
ERYTHRITOL_NEG	-0.214612	0.0958659
1-AMINOCYCLOPROPANE-1-CARBOXYLATE_POS	0.11191	0.0501801
DAMP_POS	-0.317463	0.470414
CYTIDINE 5'-DIPHOSPHATE_POS	-0.0126404	0.94325
GUANOSINE 5'-MONOPHOSPHATE_POS	-0.205858	0.270889
GLUTATHIONE_NEG	-0.0251972	0.764641
SODIUM GLYCOCHENODEOXYCHOLATE_NEG	-0.0137218	0.909623
N-ACETYL-L-PROLINE_NEG	0.023448	0.811879
PYRIDOXINE_POS	0.166408	0.165267
ADENOSINE 5'-MONOPHOSPHATE_POS	0.0083525	0.978961
URIDINE 5'-DIPHOSPHOGLUCURONIC ACID_POS	0.292437	0.178048
DAMP_NEG	-0.151362	0.729884
ADENOSINE 3',5'-DIPHOSPHATE_POS	-0.109992	0.508885
ADENOSINE 5'-MONOPHOSPHATE_NEG	-0.225983	0.460248
GUANOSINE 5'-DIPHOSPHATE_POS	-0.00469335	0.977806
URIDINE 5'-DIPHOSPHO-N-ACETYLGALACTOSAMINE_POS	-0.031599	0.638454
GUANOSINE 5'-TRIPHOSPHATE_POS	-0.311303	0.136644
SUCCINIC ACID_POS	0.290566	0.502882
PHOSPHOCHOLINE_NEG	-0.208011	0.0594464
URIDINE 5'-DIPHOSPHOGLUCOSE_POS	-0.00326458	0.970243
D-GLUCOSAMINE 6-SULFATE_POS	-0.220414	0.747188
HIPPURATE_NEG	-0.125963	0.21093
D-FRUCTOSE_NEG	-0.122161	0.122248
GUANOSINE 5'-DIPHOSPHATE_NEG	-0.253718	0.194742
PIMELIC ACID_NEG	4.08299	0.183986
SUBERIC ACID_NEG	2.16457	0.201559
PALMITOLEIC ACID_NEG	-0.119864	0.197874
D-RIBOSE 5-PHOSPHATE_NEG	-0.57684	0.0559695
L-GLUTAMIC ACID_POS	0.0448916	0.437139
ADIPIC ACID_NEG	1.60096	0.145339
4-GUANIDINOBUTANOATE_POS	-0.13836	0.0842888
2'-DEOXYGUANOSINE 5'-DIPHOSPHATE_NEG	-0.294256	0.102747
CITRACONIC ACID_NEG	0.0243902	0.827152
PHOSPHO(ENOL)PYRUVIC ACID_NEG	0.470174	0.134627
PENTANOATE_NEG	0.466826	0.0554094
PIPECOLATE_NEG	0.790187	0.156365
ADENOSINE 5'-TRIPHOSPHATE_NEG	-0.255161	0.141207
PIPECOLATE_POS	0.828784	0.0530686
GLYCERATE_NEG	-0.354449	0.201844
Beta-ALANINE_POS	-0.0204583	0.775264
GAMMA,GAMMA-DIMETHYLALLYL PYROPHOSPHATE_NEG	-0.376754	0.287881
URIDINE 5'-TRIPHOSPHATE_POS	-0.221602	0.222801
4-PYRIDOXATE_NEG	-0.0716049	0.603452
NICOTINAMIDE_NEG	-0.133448	0.114631
D-(-)-3-PHOSPHOGLYCERIC ACID_POS	-0.041432	0.857167
L-ALANINE_POS	-0.066324	0.421281
CYS-GLY_NEG	-0.181593	0.174831
(S)-LACTATE_POS	0.15646	0.371297
L-CYSTEINE_POS	0.00816475	0.982935
URIDINE 5'-DIPHOSPHOGLUCURONIC ACID_NEG	-0.078459	0.421753
5'-METHYLTHIOADENOSINE_POS	0.392309	0.19293
5-AMINOLEVULINIC ACID_NEG	0.444792	0.256439
MYRISTIC ACID_NEG	-0.0785705	0.241873
Glyceraldeyhyde-3-phosphate_POS	0.096046	0.62187
FORMYL-L-METHIONYL PEPTIDE_NEG	-0.00752982	0.940594
4-ACETAMIDOBUTANOATE_POS	0.0868954	0.295253
L-ASPARAGINE_POS	0.046662	0.439268
L-?-PHOSPHATIDYLCHOLINE_POS	-0.620869	0.346611
4-HYDROXY-L-PHENYLGLYCINE_POS	0.270011	0.245953
CYTIDINE 5'-TRIPHOSPHATE_POS	-0.278156	0.116753
LEUCINE_POS	-0.0269517	0.652696
L-ISOLEUCINE_POS	-0.0269517	0.652696
PHOSPHO(ENOL)PYRUVIC ACID_POS	0.469276	0.355067
2'-DEOXYADENOSINE_POS	-0.191532	0.327215
PYRIDOXINE_NEG	-0.131323	0.23854
OLEATE_NEG	-0.118439	0.116079
O-ACETYL-L-SERINE_POS	-0.0906243	0.447728
CREATINE_NEG	0.159399	0.378459
INDOLE-3-ACETALDEHYDE_POS	0.0836086	0.3751
FRUCTOSE 1,6-BIPHOSPHATE_NEG	-0.219267	0.441424
FOLIC ACID_NEG	0.0649541	0.595718
D-RIBOSE_NEG	-0.464603	0.103954
4-IMIDAZOLEACETIC ACID_POS	-0.00201176	0.978575
PYRIDINE-2,3-DICARBOXYLATE_NEG	0.0776751	0.428244
GLUTATHIONE_POS	0.133262	0.100629
XANTHOSINE 5'-MONOPHOSPHATE_NEG	-0.0586656	0.892471
5'-METHYLTHIOADENOSINE_NEG	0.16829	0.556961
L-PROLINE_POS	0.0976117	0.100956
L-ARGININE_NEG	0.299444	0.0545513
L-THREONINE_POS	0.127919	0.0696437
4-HYDROXY-L-PROLINE_POS	0.2	0.0978926
N-METHYL-L-GLUTAMATE_NEG	-0.0686898	0.618121
NONANOATE_NEG	-0.0621863	0.795029
S-(5'-ADENOSYL)-L-HOMOCYSTEINE_POS	0.132018	0.4663
LAURIC ACID_NEG	0.159528	0.235713
HEPTANOIC ACID_NEG	-0.177197	0.102341
GUANIDINOACETATE_POS	0.106577	0.222319
HYPOXANTHINE_NEG	-0.00840183	0.908774
PYRIDOXAL 5'-PHOSPHATE_NEG	0.206839	0.537559
NAD_POS	-0.115404	0.297606
OXALIC ACID_NEG	0.203619	0.238683
PHENYLPYRUVATE_NEG	1.20939	0.0760161
ADENOSINE 2',3'-CYCLIC MONOPHOSPHATE_POS	-0.198211	0.486867
FERULATE_NEG	-0.195334	0.165111
THIAMINE_POS	0.192698	0.337703
CARNOSINE_NEG	-0.0840921	0.256725
LIPOAMIDE_POS	0.313444	0.430004
ADENOSINE 5'-TRIPHOSPHATE_POS	0.148915	0.410947
(S)-DIHYDROOROTATE_POS	0.63235	0.0726587
ITACONATE_POS	0.0434897	0.439242
N-ACETYLPUTRESCINE_POS	0.0301761	0.830258
4-ACETAMIDOBUTANOATE_NEG	-0.0508545	0.526859
ADENOSINE 3',5'-CYCLIC MONOPHOSPHATE_NEG	-0.154737	0.542566
S-(5'-ADENOSYL)-L-HOMOCYSTEINE_NEG	-0.0396841	0.818888
D-(-)-3-PHOSPHOGLYCERIC ACID_NEG	-0.0671266	0.664387
INDOLE-3-ACETALDEHYDE_NEG	-0.386808	0.0582945
RAC-GLYCEROL 1-MYRISTATE_NEG	0.538169	0.112942

## Sheet: WT vs NRF2_metabolomics
	log2(Fold Change)	-log(P-value)							log2(Fold Change)
1-AMINOCYCLOPROPANE-1-CARBOXYLATE_neg	-0.24994	0.12852						1-AMINOCYCLOPROPANE-1-CARBOXYLATE	-0.24994
1-AMINOCYCLOPROPANE-1-CARBOXYLATE_pos	0.058012	0.10026						1-AMINOCYCLOPROPANE-1-CARBOXYLATE	0.058012
10-HYDROXYDECANOATE_neg	0.34148	0.49374						10-HYDROXYDECANOATE	0.34148
2-DEOXY-D-GLUCOSE_neg	0.34362	0.37738						2-DEOXY-D-GLUCOSE	0.34362
2-DEOXY-D-GLUCOSE_pos	-0.15994	0.19476						2-DEOXY-D-GLUCOSE	-0.15994
2-HYDROXY-4-METHYLTHIOBUTYRIC ACID_neg	-1.0655	1.2038						2-HYDROXY-4-METHYLTHIOBUTYRIC ACID	-1.0655
2-HYDROXYBUTYRIC ACID_neg	-0.73513	0.52147						2-HYDROXYBUTYRIC ACID	-0.73513
2-HYDROXYPHENYLACETIC ACID_neg	-0.33743	0.38045						2-HYDROXYPHENYLACETIC ACID	-0.33743
2-METHYLPROPANOATE_neg	-0.060621	0.16679						2-METHYLPROPANOATE	-0.060621
2-OXOADIPIC ACID_neg	0.55035	0.65588						2-OXOADIPIC ACID	0.55035
2-QUINOLINECARBOXYLIC ACID_neg	-0.28713	0.29532						2-QUINOLINECARBOXYLIC ACID	-0.28713
2-QUINOLINECARBOXYLIC ACID_pos	-0.1255	0.10699						2-QUINOLINECARBOXYLIC ACID	-0.1255
2,3-DIHYDROXYBENZOATE_neg	0.20251	0.18698						2,3-DIHYDROXYBENZOATE	0.20251
2,6-DIHYDROXYPYRIDINE_pos	0.8286	1.2023						2,6-DIHYDROXYPYRIDINE	0.8286
2'-DEOXYGUANOSINE 5'-MONOPHOSPHATE_pos	0.24046	0.33039						2'-DEOXYGUANOSINE 5'-MONOPHOSPHATE	0.24046
3-2-HYDROXYPHENYLPROPANOATE_neg	-0.40862	0.46111						3-2-HYDROXYPHENYLPROPANOATE	-0.40862
3-4-HYDROXYPHENYLLACTATE_neg	-0.72767	1.9293						3-4-HYDROXYPHENYLLACTATE	-0.72767
3-4-HYDROXYPHENYLPYRUVATE_neg	-0.98151	0.84623						3-4-HYDROXYPHENYLPYRUVATE	-0.98151
3-AMINOISOBUTANOATE_neg	0.036954	0.03541						3-AMINOISOBUTANOATE	0.036954
3-HYDROXY-3-METHYLGLUTARATE_neg	0.020515	0.01918						3-HYDROXY-3-METHYLGLUTARATE	0.020515
3-HYDROXYPHENYLACETATE_neg	-0.33743	0.38045						3-HYDROXYPHENYLACETATE	-0.33743
3-METHOXY-4-HYDROXYMANDELATE_neg	1.1505	0.88089						3-METHOXY-4-HYDROXYMANDELATE	1.1505
3-METHYL-2-OXINDOLE_pos	0.65411	0.44649						3-METHYL-2-OXINDOLE	0.65411
3-METHYL-2-OXOVALERIC ACID_neg	-0.94931	0.94258						3-METHYL-2-OXOVALERIC ACID	-0.94931
3-METHYLGLUTARIC ACID_neg	0.18705	0.56472						3-METHYLGLUTARIC ACID	0.18705
3-NITRO-L-TYROSINE_neg	0.059841	0.52054						3-NITRO-L-TYROSINE	0.059841
3-SULFINO-L-ALANINE_neg	4.8828	2.6467						3-SULFINO-L-ALANINE	4.8828
3-UREIDOPROPIONATE_neg	0.34749	0.18477						3-UREIDOPROPIONATE	0.34749
3,4-DIHYDROXYPHENYL GLYCOL_neg	-0.036302	0.055364						3,4-DIHYDROXYPHENYL GLYCOL	-0.036302
4-ACETAMIDOBUTANOATE_neg	-0.36842	0.38443						4-ACETAMIDOBUTANOATE	-0.36842
4-ACETAMIDOBUTANOATE_pos	-0.52131	0.44452						4-ACETAMIDOBUTANOATE	-0.52131
4-AMINOBUTANOATE_neg	-0.041768	0.16111						4-AMINOBUTANOATE	-0.041768
4-AMINOBUTANOATE_pos	0.37873	0.82709						4-AMINOBUTANOATE	0.37873
4-COUMARATE_neg	-0.32111	1.2149						4-COUMARATE	-0.32111
4-GUANIDINOBUTANOATE_pos	-1.0423	2.0478						4-GUANIDINOBUTANOATE	-1.0423
4-HYDROXY-2-QUINOLINECARBOXYLIC ACID_neg	-0.66714	0.66052						4-HYDROXY-2-QUINOLINECARBOXYLIC ACID	-0.66714
4-HYDROXY-2-QUINOLINECARBOXYLIC ACID_pos	0.1649	0.13315						4-HYDROXY-2-QUINOLINECARBOXYLIC ACID	0.1649
4-HYDROXY-3-METHOXYPHENYLGLYCOL_neg	-0.082792	0.10993						4-HYDROXY-3-METHOXYPHENYLGLYCOL	-0.082792
4-HYDROXY-L-PHENYLGLYCINE_pos	1.4572	0.96671						4-HYDROXY-L-PHENYLGLYCINE	1.4572
4-HYDROXY-L-PROLINE_neg	0.036116	0.039439						4-HYDROXY-L-PROLINE	0.036116
4-HYDROXYBENZOATE_neg	-0.36356	0.28052						4-HYDROXYBENZOATE	-0.36356
4-IMIDAZOLEACETIC ACID_pos	-0.14903	0.52462						4-IMIDAZOLEACETIC ACID	-0.14903
4-METHYLCATECHOL_neg	-0.13659	0.13834						4-METHYLCATECHOL	-0.13659
4-PYRIDOXATE_neg	-0.57506	0.34747						4-PYRIDOXATE	-0.57506
4-PYRIDOXATE_pos	-0.3064	0.25048						4-PYRIDOXATE	-0.3064
5-AMINOPENTANOATE_neg	0.10981	0.20683						5-AMINOPENTANOATE	0.10981
5-HYDROXYINDOLEACETATE_neg	-0.21956	0.20417						5-HYDROXYINDOLEACETATE	-0.21956
5-METHYLCYTOSINE HYDROCLORIDE_pos	-0.64511	0.55574						5-METHYLCYTOSINE HYDROCLORIDE	-0.64511
5-OXO-L-PROLINE_neg	-0.2644	0.30929						5-OXO-L-PROLINE	-0.2644
5-OXO-L-PROLINE_pos	-0.085394	0.18681						5-OXO-L-PROLINE	-0.085394
5,6-DIHYDROURACIL_pos	0.070467	0.25418						5,6-DIHYDROURACIL	0.070467
5'-CMP_pos	0.0038051	0.0034541						5'-CMP	0.0038051
5'-METHYLTHIOADENOSINE_neg	-0.28701	1.1869						5'-METHYLTHIOADENOSINE	-0.28701
5'-METHYLTHIOADENOSINE_pos	-0.37846	1.6804						5'-METHYLTHIOADENOSINE	-0.37846
ACETOACETATE_neg	-0.27682	0.45454						ACETOACETATE	-0.27682
ACETOACETATE_pos	-0.21521	0.43882						ACETOACETATE	-0.21521
ACETYLCHOLINE_pos	0.12024	0.27737						ACETYLCHOLINE	0.12024
ADENINE_neg	-0.29441	1.9832						ADENINE	-0.29441
ADENINE_pos	0.081111	0.1738						ADENINE	0.081111
ADENOSINE 5'-DIPHOSPHATE_neg	0.25233	0.48968						ADENOSINE 5'-DIPHOSPHATE	0.25233
ADENOSINE 5'-DIPHOSPHATE_pos	0.14098	0.27177						ADENOSINE 5'-DIPHOSPHATE	0.14098
ADENOSINE 5'-MONOPHOSPHATE_neg	0.34611	0.36833						ADENOSINE 5'-MONOPHOSPHATE	0.34611
ADENOSINE 5'-MONOPHOSPHATE_pos	0.077685	0.10191						ADENOSINE 5'-MONOPHOSPHATE	0.077685
ADENOSINE 5'-TRIPHOSPHATE_pos	0.59835	1.0013						ADENOSINE 5'-TRIPHOSPHATE	0.59835
ADENOSINE_pos	-0.088955	0.19558						ADENOSINE	-0.088955
ADIPIC ACID_pos	-0.24867	0.30052						ADIPIC ACID	-0.24867
ALLANTOIN_neg	-0.132	0.14815						ALLANTOIN	-0.132
ALLANTOIN_pos	-0.13693	0.14081						ALLANTOIN	-0.13693
ALPHA-AMINOADIPATE_neg	0.60529	1.6013						ALPHA-AMINOADIPATE	0.60529
ALPHA-AMINOADIPATE_pos	0.62867	1.4544						ALPHA-AMINOADIPATE	0.62867
ALPHA-D-GLUCOSE 1-PHOSPHATE_neg	0.47427	1.1473						ALPHA-D-GLUCOSE 1-PHOSPHATE	0.47427
ALPHA-KETOGLUTARIC ACID_neg	-1.4923	2.7279						ALPHA-KETOGLUTARIC ACID	-1.4923
ARACHIDIC ACID_neg	-0.43699	0.18676						ARACHIDIC ACID	-0.43699
Beta-ALANINE_neg	-0.063445	0.17473						Beta-ALANINE	-0.063445
Beta-ALANINE_pos	0.46301	1.0216						Beta-ALANINE	0.46301
BETAINE_neg	-0.74771	0.40929						BETAINE	-0.74771
BETAINE_pos	0.011164	0.023952						BETAINE	0.011164
BIS2-ETHYLHEXYLPHTHALATE_pos	0.23247	0.16427						BIS2-ETHYLHEXYLPHTHALATE	0.23247
BUTANAL_pos	0.16737	0.38057						BUTANAL	0.16737
CAFFEATE_neg	0.52577	0.27608						CAFFEATE	0.52577
CAPRYLIC ACID_neg	0.1553	0.99914						CAPRYLIC ACID	0.1553
CARNOSINE_neg	-0.2349	0.40387						CARNOSINE	-0.2349
CARNOSINE_pos	0.35771	0.51827						CARNOSINE	0.35771
CHOLINE_pos	0.2071	0.11082						CHOLINE	0.2071
cis-5,8,11,14,17-Eicosapentaenoic acid_neg	-0.1302	0.22083						cis-5,8,11,14,17-Eicosapentaenoic acid	-0.1302
cis-5,8,11,14,17-Eicosapentaenoic acid_pos	0.26771	1.1292						cis-5,8,11,14,17-Eicosapentaenoic acid	0.26771
CITRAMALATE_neg	0.07978	0.092871						CITRAMALATE	0.07978
CITRATE_neg	0.65449	1.0753						CITRATE	0.65449
CITRULLINE_neg	-0.84992	0.76138						CITRULLINE	-0.84992
CITRULLINE_pos	-0.24154	0.34965						CITRULLINE	-0.24154
CREATINE_neg	0.37933	0.58218						CREATINE	0.37933
CREATINE_pos	0.35132	0.89495						CREATINE	0.35132
CREATININE_neg	0.5982	0.78966						CREATININE	0.5982
CREATININE_pos	0.55359	0.8198						CREATININE	0.55359
CYTIDINE 5'-DIPHOSPHATE_neg	0.13956	0.22691						CYTIDINE 5'-DIPHOSPHATE	0.13956
CYTIDINE 5'-DIPHOSPHATE_pos	0.10388	0.22755						CYTIDINE 5'-DIPHOSPHATE	0.10388
CYTIDINE 5'-DIPHOSPHOCHOLINE_pos	0.20606	0.48696						CYTIDINE 5'-DIPHOSPHOCHOLINE	0.20606
CYTIDINE 5'-TRIPHOSPHATE_pos	0.5549	0.49424						CYTIDINE 5'-TRIPHOSPHATE	0.5549
CYTIDINE_neg	-0.13481	0.11773						CYTIDINE	-0.13481
CYTIDINE_pos	0.37087	0.53277						CYTIDINE	0.37087
CYTOSINE_pos	-0.093694	0.29526						CYTOSINE	-0.093694
D---3-PHOSPHOGLYCERIC ACID_neg	-0.036436	0.10251						D---3-PHOSPHOGLYCERIC ACID	-0.036436
D---3-PHOSPHOGLYCERIC ACID_pos	-0.37203	0.72067						D---3-PHOSPHOGLYCERIC ACID	-0.37203
D---ARABINOSE_neg	0.10421	0.094419						D---ARABINOSE	0.10421
D--GALACTOSAMINE_pos	-0.15677	0.28585						D--GALACTOSAMINE	-0.15677
D--GLUCOSAMINE_pos	-0.1586	0.28667						D--GLUCOSAMINE	-0.1586
D-FRUCTOSE_neg	-0.22808	0.19194						D-FRUCTOSE	-0.22808
D-GLUCONATE_neg	0.76326	1.8685						D-GLUCONATE	0.76326
D-GLUCOSAMINE 6-PHOSPHATE_neg	0.8359	1.764						D-GLUCOSAMINE 6-PHOSPHATE	0.8359
D-GLUCOSAMINE 6-PHOSPHATE_pos	0.28223	0.35325						D-GLUCOSAMINE 6-PHOSPHATE	0.28223
D-GLUCOSE 6-PHOSPHATE_pos	0.27293	0.52813						D-GLUCOSE 6-PHOSPHATE	0.27293
D-GLUCOSE-6-PHOSPHATE_neg	0.42942	0.89364						D-GLUCOSE-6-PHOSPHATE	0.42942
D-GLUCURONIC ACID_neg	-0.17763	0.16843						D-GLUCURONIC ACID	-0.17763
D-GLUCURONOLACTONE_neg	0.48076	0.9056						D-GLUCURONOLACTONE	0.48076
D-GLYCERIC ACID_neg	-0.16532	0.19389						D-GLYCERIC ACID	-0.16532
D-LACTOSE_pos	-0.71326	0.62321						D-LACTOSE	-0.71326
D-MANNOSAMINE_pos	-0.13514	0.085356						D-MANNOSAMINE	-0.13514
D-PANTOTHENIC ACID_neg	-0.5225	0.84523						D-PANTOTHENIC ACID	-0.5225
D-PANTOTHENIC ACID_pos	-0.51835	0.99092						D-PANTOTHENIC ACID	-0.51835
D-RIBOSE 5-PHOSPHATE_neg	-1.0112	1.0015						D-RIBOSE 5-PHOSPHATE	-1.0112
D-RIBOSE_neg	-0.13002	0.2169						D-RIBOSE	-0.13002
D-SORBITOL_neg	-0.22138	0.30216						D-SORBITOL	-0.22138
D-SORBITOL_pos	-0.20539	0.23743						D-SORBITOL	-0.20539
D-XYLOSE_neg	0.078319	0.075662						D-XYLOSE	0.078319
DAMP_pos	-0.70629	0.66274						DAMP	-0.70629
DECANOATE_neg	-0.031682	0.063263						DECANOATE	-0.031682
DEOXYCARNITINE_pos	0.12024	0.27737						DEOXYCARNITINE	0.12024
DEOXYCYTIDINE_neg	0.59164	0.99349						DEOXYCYTIDINE	0.59164
DEOXYCYTIDINE_pos	0.13393	0.3296						DEOXYCYTIDINE	0.13393
DEOXYURIDINE_neg	-0.22632	0.52236						DEOXYURIDINE	-0.22632
DIACETYL_neg	-0.089783	0.16873						DIACETYL	-0.089783
DIACETYL_pos	0.11881	0.27969						DIACETYL	0.11881
DIETHYL 2-METHYL-3-OXOSUCCINATE_neg	-0.28049	0.34952						DIETHYL 2-METHYL-3-OXOSUCCINATE	-0.28049
DIMETHYLBENZIMIDAZOLE_pos	-0.41016	0.34203						DIMETHYLBENZIMIDAZOLE	-0.41016
DOCOSAHEXAENOIC ACID_neg	-0.16027	0.1968						DOCOSAHEXAENOIC ACID	-0.16027
ELAIDIC ACID_neg	-0.44589	0.37737						ELAIDIC ACID	-0.44589
ERYTHRITOL_neg	-0.41752	0.40026						ERYTHRITOL	-0.41752
ETHYLMALONIC ACID_neg	-0.22148	0.19841						ETHYLMALONIC ACID	-0.22148
FERULATE_neg	-0.14902	0.069398						FERULATE	-0.14902
FOLIC ACID_pos	-0.29046	0.20881						FOLIC ACID	-0.29046
FORMYL-L-METHIONYL PEPTIDE_neg	0.26078	1.1263						FORMYL-L-METHIONYL PEPTIDE	0.26078
FORMYL-L-METHIONYL PEPTIDE_pos	0.62683	0.79426						FORMYL-L-METHIONYL PEPTIDE	0.62683
FUMARATE_neg	-0.17805	0.51955						FUMARATE	-0.17805
GAMMA-LINOLENIC ACID_neg	-0.40209	0.20769						GAMMA-LINOLENIC ACID	-0.40209
GAMMA-LINOLENIC ACID_pos	0.41602	0.89577						GAMMA-LINOLENIC ACID	0.41602
GLUTARIC ACID_neg	0.3688	2.1669						GLUTARIC ACID	0.3688
GLUTATHIONE_neg	4.1817	3.6854						GLUTATHIONE	4.1817
GLUTATHIONE_pos	3.7201	4.5108						GLUTATHIONE	3.7201
GLYCERALDEHYDE 3-PHOSPHATE DIETHYL ACETAL_neg	-0.28953	0.40081						GLYCERALDEHYDE 3-PHOSPHATE DIETHYL ACETAL	-0.28953
GLYCEROL 2-PHOSPHATE_pos	0.27896	0.87364						GLYCEROL 2-PHOSPHATE	0.27896
GLYCINE_neg	0.20514	1.3916						GLYCINE	0.20514
GLYCINE_pos	0.28721	0.83146						GLYCINE	0.28721
GUANIDINOACETATE_neg	-0.036977	0.053239						GUANIDINOACETATE	-0.036977
GUANIDINOACETATE_pos	0.094196	0.24727						GUANIDINOACETATE	0.094196
GUANINE_pos	-0.39807	0.90563						GUANINE	-0.39807
GUANOSINE 5'-DIPHOSPHATE_neg	0.26543	0.46876						GUANOSINE 5'-DIPHOSPHATE	0.26543
GUANOSINE 5'-DIPHOSPHATE_pos	0.11551	0.34877						GUANOSINE 5'-DIPHOSPHATE	0.11551
GUANOSINE 5'-MONOPHOSPHATE_neg	0.21959	0.2595						GUANOSINE 5'-MONOPHOSPHATE	0.21959
GUANOSINE 5'-MONOPHOSPHATE_pos	0.23508	0.30946						GUANOSINE 5'-MONOPHOSPHATE	0.23508
GUANOSINE 5'-TRIPHOSPHATE_neg	1.1788	0.73494						GUANOSINE 5'-TRIPHOSPHATE	1.1788
GUANOSINE 5'-TRIPHOSPHATE_pos	0.87573	0.7703						GUANOSINE 5'-TRIPHOSPHATE	0.87573
HEPTADECANOATE_neg	-0.71466	0.74758						HEPTADECANOATE	-0.71466
HEPTANOIC ACID_neg	-0.15745	0.18247						HEPTANOIC ACID	-0.15745
HEPTANOIC ACID_pos	0.23107	0.8631						HEPTANOIC ACID	0.23107
HIPPURATE_neg	-0.55031	0.37241						HIPPURATE	-0.55031
HIPPURATE_pos	-0.011546	0.010471						HIPPURATE	-0.011546
HISTAMINE_pos	-0.42499	0.39983						HISTAMINE	-0.42499
HOMOCYSTEINE_pos	0.67317	0.63108						HOMOCYSTEINE	0.67317
HYPOTAURINE_neg	2.7332	2.5421						HYPOTAURINE	2.7332
HYPOTAURINE_pos	2.5524	2.6257						HYPOTAURINE	2.5524
HYPOXANTHINE_neg	-0.058527	0.060399						HYPOXANTHINE	-0.058527
HYPOXANTHINE_pos	-0.125	0.15052						HYPOXANTHINE	-0.125
INDOLE-3-ACETALDEHYDE_pos	-0.2529	0.18365						INDOLE-3-ACETALDEHYDE	-0.2529
INDOLE-3-ACETAMIDE_pos	-0.43076	0.25566						INDOLE-3-ACETAMIDE	-0.43076
INOSINE_neg	-0.021017	0.024741						INOSINE	-0.021017
INOSINE_pos	-0.1888	0.24379						INOSINE	-0.1888
ITACONATE_neg	0.010766	0.016373						ITACONATE	0.010766
L-ALANINE_neg	0.43918	0.8206						L-ALANINE	0.43918
L-ALANINE_pos	0.010567	0.014858						L-ALANINE	0.010567
L-ARABITOL_pos	0.14187	0.16068						L-ARABITOL	0.14187
L-ARGININE_neg	-0.12508	0.15597						L-ARGININE	-0.12508
L-ASPARAGINE_neg	-0.023818	0.025941						L-ASPARAGINE	-0.023818
L-ASPARAGINE_pos	-0.0033475	0.0062742						L-ASPARAGINE	-0.0033475
L-ASPARTATE_neg	-0.27989	0.82326						L-ASPARTATE	-0.27989
L-ASPARTATE_pos	-0.30017	0.94166						L-ASPARTATE	-0.30017
L-CARNITINE_pos	0.19138	0.72858						L-CARNITINE	0.19138
L-CYSTATHIONINE_neg	2.3525	2.8581						L-CYSTATHIONINE	2.3525
L-CYSTATHIONINE_pos	1.6095	1.3861						L-CYSTATHIONINE	1.6095
L-CYSTEIC ACID_neg	1.642	3.8286						L-CYSTEIC ACID	1.642
L-GLUTAMIC ACID_neg	-0.021871	0.10999						L-GLUTAMIC ACID	-0.021871
L-GLUTAMIC ACID_pos	0.025555	0.0322						L-GLUTAMIC ACID	0.025555
L-GLUTAMINE_neg	-0.29665	0.89073						L-GLUTAMINE	-0.29665
L-GLUTAMINE_pos	-0.11452	0.62466						L-GLUTAMINE	-0.11452
L-HISTIDINE_neg	-0.22367	0.4865						L-HISTIDINE	-0.22367
L-ISOLEUCINE_neg	-0.2032	0.28753						L-ISOLEUCINE	-0.2032
L-KYNURENINE_neg	-1.0139	0.9613						L-KYNURENINE	-1.0139
L-KYNURENINE_pos	-0.49964	0.40892						L-KYNURENINE	-0.49964
L-LYSINE MONOHYDROCHLORIDE_pos	-0.58306	0.30739						L-LYSINE MONOHYDROCHLORIDE	-0.58306
L-LYSINE_neg	-0.087534	0.11085						L-LYSINE	-0.087534
L-METHIONINE_neg	-0.16741	0.31233						L-METHIONINE	-0.16741
L-METHIONINE_pos	-0.24127	0.30391						L-METHIONINE	-0.24127
L-ORNITHINE_neg	-0.093113	0.10123						L-ORNITHINE	-0.093113
L-ORNITHINE_pos	-0.2899	0.27169						L-ORNITHINE	-0.2899
L-PHENYLALANINE_neg	-0.21956	0.37689						L-PHENYLALANINE	-0.21956
L-PHENYLALANINE_pos	-0.34894	0.36974						L-PHENYLALANINE	-0.34894
L-PROLINE_neg	0.15586	0.43314						L-PROLINE	0.15586
L-PROLINE_pos	0.205	0.65032						L-PROLINE	0.205
L-RHAMNOSE_neg	0.041309	0.072451						L-RHAMNOSE	0.041309
L-SERINE_neg	-0.1895	0.65635						L-SERINE	-0.1895
L-SERINE_pos	0.35062	0.54462						L-SERINE	0.35062
L-THREONINE_neg	-0.015397	0.010509						L-THREONINE	-0.015397
L-THREONINE_pos	0.031509	0.05614						L-THREONINE	0.031509
L-TRYPTOPHAN_neg	-0.17792	0.22363						L-TRYPTOPHAN	-0.17792
L-TRYPTOPHAN_pos	-0.25549	0.24009						L-TRYPTOPHAN	-0.25549
L-TYROSINE_neg	-0.18587	0.63763						L-TYROSINE	-0.18587
L-TYROSINE_pos	-0.10811	0.31177						L-TYROSINE	-0.10811
L-VALINE_neg	-0.28687	0.33012						L-VALINE	-0.28687
L-VALINE_pos	-0.22101	0.24483						L-VALINE	-0.22101
LAURIC ACID_neg	-0.11876	0.17479						LAURIC ACID	-0.11876
LAUROYLCARNITINE_pos	-0.5743	0.58256						LAUROYLCARNITINE	-0.5743
LEUCINE_neg	-0.22273	0.29922						LEUCINE	-0.22273
LINOLEATE_neg	-0.42442	0.43495						LINOLEATE	-0.42442
MALONATE_neg	0.31986	1.0965						MALONATE	0.31986
MESO-TARTARIC ACID_neg	0.58935	0.68633						MESO-TARTARIC ACID	0.58935
METHYL ACETOACETATE_neg	-1.3509	0.83217						METHYL ACETOACETATE	-1.3509
METHYL ACETOACETATE_pos	0.061843	0.053746						METHYL ACETOACETATE	0.061843
METHYL JASMONATE_neg	0.94028	0.70786						METHYL JASMONATE	0.94028
METHYL JASMONATE_pos	0.40625	0.67163						METHYL JASMONATE	0.40625
MONO-METHYL GLUTARATE_neg	-0.21801	0.32862						MONO-METHYL GLUTARATE	-0.21801
MONO-METHYL GLUTARATE_pos	1.4402	1.5167						MONO-METHYL GLUTARATE	1.4402
MYO-INOSITOL_neg	0.23209	0.4747						MYO-INOSITOL	0.23209
MYRISTIC ACID_neg	-0.23255	0.43694						MYRISTIC ACID	-0.23255
N-ACETYL-D-MANNOSAMINE_neg	0.64365	1.8293						N-ACETYL-D-MANNOSAMINE	0.64365
N-ACETYL-D-MANNOSAMINE_pos	0.24257	1.4353						N-ACETYL-D-MANNOSAMINE	0.24257
N-ACETYL-D-TRYPTOPHAN_pos	-0.97592	0.71547						N-ACETYL-D-TRYPTOPHAN	-0.97592
N-ACETYL-DL-GLUTAMIC ACID_neg	0.49454	0.46474						N-ACETYL-DL-GLUTAMIC ACID	0.49454
N-ACETYL-DL-GLUTAMIC ACID_pos	-0.060428	0.047092						N-ACETYL-DL-GLUTAMIC ACID	-0.060428
N-ACETYL-DL-METHIONINE_neg	0.46035	0.66029						N-ACETYL-DL-METHIONINE	0.46035
N-ACETYL-DL-METHIONINE_pos	0.67222	1.348						N-ACETYL-DL-METHIONINE	0.67222
N-ACETYL-DL-SERINE_neg	0.36861	1.0196						N-ACETYL-DL-SERINE	0.36861
N-ACETYL-L-ALANINE_neg	0.1276	0.41982						N-ACETYL-L-ALANINE	0.1276
N-ACETYL-L-ALANINE_pos	-0.16171	0.68836						N-ACETYL-L-ALANINE	-0.16171
N-ACETYL-L-ASPARTIC ACID_neg	0.78401	1.0682						N-ACETYL-L-ASPARTIC ACID	0.78401
N-ACETYL-L-ASPARTIC ACID_pos	0.51118	1.8398						N-ACETYL-L-ASPARTIC ACID	0.51118
N-ACETYL-L-CYSTEINE_neg	2.4772	2.6262						N-ACETYL-L-CYSTEINE	2.4772
N-ACETYL-L-CYSTEINE_pos	2.4138	3.5031						N-ACETYL-L-CYSTEINE	2.4138
N-ACETYL-L-LEUCINE_neg	-0.69998	1.4716						N-ACETYL-L-LEUCINE	-0.69998
N-ACETYL-L-LEUCINE_pos	-0.067055	0.13659						N-ACETYL-L-LEUCINE	-0.067055
N-ACETYL-L-PHENYLALANINE_pos	-0.27346	0.40225						N-ACETYL-L-PHENYLALANINE	-0.27346
N-ACETYL-L-PROLINE_neg	-0.33412	0.95316						N-ACETYL-L-PROLINE	-0.33412
N-ACETYL-L-PROLINE_pos	-0.16953	0.26111						N-ACETYL-L-PROLINE	-0.16953
N-ACETYLNEURAMINATE_neg	-0.05522	0.14249						N-ACETYLNEURAMINATE	-0.05522
N-ACETYLNEURAMINATE_pos	-0.54434	0.57152						N-ACETYLNEURAMINATE	-0.54434
N-ACETYLPUTRESCINE_pos	-0.41361	0.46829						N-ACETYLPUTRESCINE	-0.41361
N-ACETYLSEROTONIN_pos	0.42964	0.45476						N-ACETYLSEROTONIN	0.42964
N-ALPHA-ACETYL-L-ASPARAGINE_neg	-0.60303	0.96167						N-ALPHA-ACETYL-L-ASPARAGINE	-0.60303
N-ALPHA-ACETYL-L-ASPARAGINE_pos	-0.17122	0.27374						N-ALPHA-ACETYL-L-ASPARAGINE	-0.17122
N-FORMYLGLYCINE_neg	-0.46132	0.20021						N-FORMYLGLYCINE	-0.46132
N-FORMYLGLYCINE_pos	-0.31305	0.1873						N-FORMYLGLYCINE	-0.31305
N-METHYL-D-ASPARTIC ACID_neg	0.044464	0.051931						N-METHYL-D-ASPARTIC ACID	0.044464
N-METHYL-D-ASPARTIC ACID_pos	-0.035927	0.065751						N-METHYL-D-ASPARTIC ACID	-0.035927
N-METHYL-L-GLUTAMATE_pos	-0.41736	0.35284						N-METHYL-L-GLUTAMATE	-0.41736
N,N-DIMETHYL-1,4-PHENYLENEDIAMINE_pos	-0.37768	0.4124						N,N-DIMETHYL-1,4-PHENYLENEDIAMINE	-0.37768
N6-DELTA2-ISOPENTENYL-ADENINE_pos	0.16197	0.21229						N6-DELTA2-ISOPENTENYL-ADENINE	0.16197
NAD_pos	0.22828	0.28484						NAD	0.22828
NALPHA-ACETYL-L-LYSINE_neg	-0.54539	0.94922						NALPHA-ACETYL-L-LYSINE	-0.54539
NALPHA-ACETYL-L-LYSINE_pos	-0.086473	0.12115						NALPHA-ACETYL-L-LYSINE	-0.086473
NEPSILON,NEPSILON,NEPSILON-TRIMETHYLLYSINE_pos	-0.047078	0.080662						NEPSILON,NEPSILON,NEPSILON-TRIMETHYLLYSINE	-0.047078
NG-NG-DIMETHYLARGININE DIHYDROCHLORIDE_neg	0.04664	0.040124						NG-NG-DIMETHYLARGININE DIHYDROCHLORIDE	0.04664
NG-NG-DIMETHYLARGININE DIHYDROCHLORIDE_pos	-0.13773	0.16516						NG-NG-DIMETHYLARGININE DIHYDROCHLORIDE	-0.13773
NICOTINAMIDE_neg	-0.84177	0.57192						NICOTINAMIDE	-0.84177
NICOTINAMIDE_pos	-0.0329	0.04938						NICOTINAMIDE	-0.0329
NICOTINATE_neg	-0.44886	0.60424						NICOTINATE	-0.44886
NICOTINATE_pos	-0.26698	0.53018						NICOTINATE	-0.26698
NONANOATE_neg	-0.14591	0.25768						NONANOATE	-0.14591
O-ACETYL-L-CARNITINE_neg	-0.84038	0.86764						O-ACETYL-L-CARNITINE	-0.84038
O-ACETYL-L-CARNITINE_pos	0.66902	1.9164						O-ACETYL-L-CARNITINE	0.66902
O-ACETYL-L-SERINE_pos	-0.063483	0.17686						O-ACETYL-L-SERINE	-0.063483
O-PHOSPHO-L-SERINE_neg	-0.89761	1.6056						O-PHOSPHO-L-SERINE	-0.89761
O-PHOSPHO-L-SERINE_pos	-0.82041	1.7015						O-PHOSPHO-L-SERINE	-0.82041
O-PHOSPHORYLETHANOLAMINE_neg	-0.050043	0.098296						O-PHOSPHORYLETHANOLAMINE	-0.050043
O-PHOSPHORYLETHANOLAMINE_pos	0.49638	0.64628						O-PHOSPHORYLETHANOLAMINE	0.49638
O-SUCCINYL-L-HOMOSERINE_neg	0.25948	0.3604						O-SUCCINYL-L-HOMOSERINE	0.25948
O-SUCCINYL-L-HOMOSERINE_pos	-0.27343	0.1953						O-SUCCINYL-L-HOMOSERINE	-0.27343
OLEATE_neg	-0.44589	0.37737						OLEATE	-0.44589
OMEGA-HYDROXYDODECANOIC ACID_neg	0.57112	0.86959						OMEGA-HYDROXYDODECANOIC ACID	0.57112
OPHTHALMIC ACID_neg	-1.2246	0.87657						OPHTHALMIC ACID	-1.2246
OPHTHALMIC ACID_pos	-1.1068	2.0026						OPHTHALMIC ACID	-1.1068
OROTIC ACID_neg	0.1522	0.33995						OROTIC ACID	0.1522
OXALIC ACID_neg	0.21379	0.45455						OXALIC ACID	0.21379
PALMITATE_neg	-0.56334	0.80556						PALMITATE	-0.56334
PALMITOLEIC ACID_neg	-0.18199	0.22455						PALMITOLEIC ACID	-0.18199
PALMITOYL-DL-CARNITINE CHLORIDE_pos	0.11634	1.441						PALMITOYL-DL-CARNITINE CHLORIDE	0.11634
PENTANOATE_neg	-0.49559	0.34866						PENTANOATE	-0.49559
PHENYLACETALDEHYDE_pos	1.7326	2.286						PHENYLACETALDEHYDE	1.7326
PHENYLPYRUVATE_neg	-0.32111	1.2149						PHENYLPYRUVATE	-0.32111
PHOSPHOCHOLINE_neg	-0.14808	0.039271						PHOSPHOCHOLINE	-0.14808
PHOSPHOCHOLINE_pos	0.40418	0.96386						PHOSPHOCHOLINE	0.40418
PHOSPHOCREATINE_neg	-0.083959	0.34862						PHOSPHOCREATINE	-0.083959
PHOSPHOCREATINE_pos	0.30688	0.423						PHOSPHOCREATINE	0.30688
PHOSPHONOACETATE_neg	0.20979	0.31274						PHOSPHONOACETATE	0.20979
PIPECOLATE_pos	-0.20899	0.56797						PIPECOLATE	-0.20899
PROPIONATE_neg	0.43849	0.32487						PROPIONATE	0.43849
PYRIDINE-2,3-DICARBOXYLATE_neg	0.07107	0.066001						PYRIDINE-2,3-DICARBOXYLATE	0.07107
PYRIDOXAL 5'-PHOSPHATE_neg	0.57128	0.36437						PYRIDOXAL 5'-PHOSPHATE	0.57128
PYRIDOXAL 5'-PHOSPHATE_pos	-0.0047239	0.0034041						PYRIDOXAL 5'-PHOSPHATE	-0.0047239
PYRIDOXAL_neg	-0.15232	0.30178						PYRIDOXAL	-0.15232
PYRIDOXAL_pos	-0.65935	0.76982						PYRIDOXAL	-0.65935
PYRIDOXAMINE_pos	0.53495	0.522						PYRIDOXAMINE	0.53495
PYRIDOXINE_neg	-0.11448	0.20949						PYRIDOXINE	-0.11448
PYRIDOXINE_pos	-0.47392	0.41587						PYRIDOXINE	-0.47392
PYRROLE-2-CARBOXYLATE_neg	-0.35976	0.41536						PYRROLE-2-CARBOXYLATE	-0.35976
PYRUVATE_neg	-2.2103	0.54917						PYRUVATE	-2.2103
QUINATE_neg	0.30824	1.4299						QUINATE	0.30824
QUINOLINE_pos	-0.36006	0.6313						QUINOLINE	-0.36006
RAC-GLYCEROL 1-MYRISTATE_neg	-0.99456	1.136						RAC-GLYCEROL 1-MYRISTATE	-0.99456
RETINOATE_neg	-0.11246	0.21564						RETINOATE	-0.11246
RIBITOL_neg	0.69835	0.79544						RIBITOL	0.69835
RS-MEVALONIC ACID LITHIUM SALT_neg	-0.38858	0.33546						RS-MEVALONIC ACID LITHIUM SALT	-0.38858
S-5'-ADENOSYL-L-HOMOCYSTEINE_neg	2.143	2.6746						S-5'-ADENOSYL-L-HOMOCYSTEINE	2.143
S-5'-ADENOSYL-L-HOMOCYSTEINE_pos	2.0281	2.6095						S-5'-ADENOSYL-L-HOMOCYSTEINE	2.0281
S-5'-ADENOSYL-L-METHIONINE_pos	-0.15855	0.13456						S-5'-ADENOSYL-L-METHIONINE	-0.15855
S-DIHYDROOROTATE_neg	0.082888	0.065021						S-DIHYDROOROTATE	0.082888
S-HEXYL-GLUTATHIONE_neg	0.0047898	0.011367						S-HEXYL-GLUTATHIONE	0.0047898
S-HEXYL-GLUTATHIONE_pos	0.40553	2.2066						S-HEXYL-GLUTATHIONE	0.40553
S-MALATE_neg	0.034483	0.06581						S-MALATE	0.034483
SALICYLAMIDE_pos	-0.037399	0.05673						SALICYLAMIDE	-0.037399
SHIKIMATE_neg	0.49888	1.6803						SHIKIMATE	0.49888
SN-GLYCEROL 3-PHOSPHATE_neg	0.53336	1.2685						SN-GLYCEROL 3-PHOSPHATE	0.53336
SN-GLYCEROL 3-PHOSPHATE_pos	0.32551	1.8528						SN-GLYCEROL 3-PHOSPHATE	0.32551
SODIUM BENZOATE_neg	-0.10813	0.16434						SODIUM BENZOATE	-0.10813
SODIUM GLYCOCHENODEOXYCHOLATE_neg	-0.45616	0.42784						SODIUM GLYCOCHENODEOXYCHOLATE	-0.45616
SORBATE_neg	0.12488	0.18312						SORBATE	0.12488
STEARATE_neg	-0.6885	0.69126						STEARATE	-0.6885
SUCCINIC ACID_neg	-0.50441	0.55159						SUCCINIC ACID	-0.50441
TAURINE_neg	0.22773	0.73232						TAURINE	0.22773
TAURINE_pos	0.47202	1.0467						TAURINE	0.47202
THIAMINE MONOPHOSPHATE_pos	-3.9766	0.71832						THIAMINE MONOPHOSPHATE	-3.9766
THIAMINE_pos	-2.4418	0.43797						THIAMINE	-2.4418
THYMIDINE 5'-MONOPHOSPHATE_neg	0.058018	0.035433						THYMIDINE 5'-MONOPHOSPHATE	0.058018
THYMIDINE_neg	-0.36267	0.5965						THYMIDINE	-0.36267
THYMINE_neg	-0.17236	0.26228						THYMINE	-0.17236
THYMINE_pos	-0.34819	0.29479						THYMINE	-0.34819
TRANS-4-HYDROXYPROLINE_pos	-0.0082157	0.016041						TRANS-4-HYDROXYPROLINE	-0.0082157
TRANS-ACONITATE_neg	0.51158	0.86845						TRANS-ACONITATE	0.51158
TRANS-CINNAMALDEHYDE_pos	0.46866	1.2706						TRANS-CINNAMALDEHYDE	0.46866
TRANS-CYCLOHEXANE-1,2-DIOL_pos	0.34148	1.1878						TRANS-CYCLOHEXANE-1,2-DIOL	0.34148
TRIGONELLINE_pos	0.37249	1.5253						TRIGONELLINE	0.37249
URACIL_neg	-0.11959	0.17847						URACIL	-0.11959
URACIL_pos	-0.41361	0.35516						URACIL	-0.41361
URATE_neg	0.58408	0.35228						URATE	0.58408
URIDINE 5'-DIPHOSPHATE_neg	0.26392	0.59184						URIDINE 5'-DIPHOSPHATE	0.26392
URIDINE 5'-DIPHOSPHATE_pos	0.11301	0.43332						URIDINE 5'-DIPHOSPHATE	0.11301
URIDINE 5'-DIPHOSPHO-N-ACETYLGLUCOSAMINE_neg	1.8867	1.4175						URIDINE 5'-DIPHOSPHO-N-ACETYLGLUCOSAMINE	1.8867
URIDINE 5'-DIPHOSPHO-N-ACETYLGLUCOSAMINE_pos	0.33291	1.087						URIDINE 5'-DIPHOSPHO-N-ACETYLGLUCOSAMINE	0.33291
URIDINE 5'-DIPHOSPHOGLUCOSE_neg	0.54127	1.3743						URIDINE 5'-DIPHOSPHOGLUCOSE	0.54127
URIDINE 5'-DIPHOSPHOGLUCURONIC ACID_neg	0.5639	1.48						URIDINE 5'-DIPHOSPHOGLUCURONIC ACID	0.5639
URIDINE_neg	-0.10722	0.1065						URIDINE	-0.10722
URIDINE-5-MONOPHOSPHATE_neg	1.1661	1.1095						URIDINE-5-MONOPHOSPHATE	1.1661
URIDINE-5-MONOPHOSPHATE_pos	0.2666	0.33641						URIDINE-5-MONOPHOSPHATE	0.2666
UROCANATE_pos	0.41693	0.18712						UROCANATE	0.41693
XANTHINE_neg	-0.26417	0.34446						XANTHINE	-0.26417
XANTHOSINE_neg	1.3009	2.0647						XANTHOSINE	1.3009

## Sheet: TAp63_MEFs_metabolomics
mz	retention_time	compound_name	mean_wt	mean_ko	ko_wt_ratio	ttest_pval	ttest_padj						compound_name	ko_wt_ratio
210.029	5.34202	PHOSPHOCREATINE_neg	392.833	-332.304	-0.845916	0.0311892	1						PHOSPHOCREATINE	-0.845916
222.097	3.49827	N-ACETYL-D-GLUCOSAMINE_pos	-209.579	-158.834	0.757871	0.0321554	1						N-ACETYL-D-GLUCOSAMINE	0.757871
138.054	3.43384	TRIGONELLINE_pos	-263.065	15.393	-0.0585141	0.0407787	1						TRIGONELLINE	-0.0585141
222.096	4.32712	N-ACETYL-D-GLUCOSAMINE_pos	-281.241	-52.2802	0.185891	0.0489659	1						N-ACETYL-D-GLUCOSAMINE	0.185891
161.045	4.95512	3-HYDROXY-3-METHYLGLUTARATE_neg	-483.68	418.711	-0.865677	0.0496747	1						3-HYDROXY-3-METHYLGLUTARATE	-0.865677

## Sheet: Common elements
86 common elements in "TAp63" and "NRF2":
NAD
CYTIDINE
ADENOSINE
N-ACETYL-L-PHENYLALANINE
L-ALANINE
URIDINE-5-MONOPHOSPHATE
L-METHIONINE
O-ACETYL-L-SERINE
URIDINE 5'-DIPHOSPHATE
4-AMINOBUTANOATE
5'-CMP
L-VALINE
N-ACETYL-L-LEUCINE
L-TYROSINE
CYTIDINE 5'-DIPHOSPHOCHOLINE
CYTIDINE 5'-DIPHOSPHATE
LEUCINE
BETAINE
L-PHENYLALANINE
L-CYSTATHIONINE
N-ACETYL-L-ALANINE
N-ACETYLNEURAMINATE
SN-GLYCEROL 3-PHOSPHATE
L-THREONINE
FUMARATE
CREATININE
PHOSPHOCREATINE
L-ASPARAGINE
L-GLUTAMINE
GLYCEROL 2-PHOSPHATE
CITRAMALATE
L-SERINE
CITRATE
ITACONATE
TRANS-ACONITATE
ALPHA-AMINOADIPATE
SUCCINIC ACID
ALLANTOIN
L-ORNITHINE
OMEGA-HYDROXYDODECANOIC ACID
DEOXYCYTIDINE
L-PROLINE
URACIL
URATE
N-ACETYL-L-ASPARTIC ACID
L-ARABITOL
THYMIDINE
CYTOSINE
XANTHOSINE
THYMINE
N-ACETYL-DL-GLUTAMIC ACID
N-ACETYL-DL-METHIONINE
OPHTHALMIC ACID
GUANOSINE 5'-MONOPHOSPHATE
GUANOSINE 5'-TRIPHOSPHATE
4-HYDROXY-L-PROLINE
URIDINE 5'-DIPHOSPHOGLUCOSE
ADENOSINE 5'-DIPHOSPHATE
2'-DEOXYGUANOSINE 5'-MONOPHOSPHATE
5-OXO-L-PROLINE
GLYCINE
INOSINE
MESO-TARTARIC ACID
DECANOATE
CHOLINE
ADENINE
L-CARNITINE
LINOLEATE
TAURINE
TRIGONELLINE
CARNOSINE
PHOSPHOCHOLINE
FORMYL-L-METHIONYL PEPTIDE
PHENYLACETALDEHYDE
LAUROYLCARNITINE
D-PANTOTHENIC ACID
5-METHYLCYTOSINE HYDROCLORIDE
CREATINE
O-ACETYL-L-CARNITINE
HYPOTAURINE
HIPPURATE
4-PYRIDOXATE
2-QUINOLINECARBOXYLIC ACID
FOLIC ACID
HISTAMINE
PROPIONATE
