# Supplementary material for: Genome-wide p63-Target Gene Analyses Reveal TAp63/NRF2-Dependent Oxidative Stress Responses
Source: Cancer Res Commun. 2024 Feb 1;4(2):264–78. doi: 10.1158/2767-9764.CRC-23-0358 (PMC10832605; doi:10.1158/2767-9764.CRC-23-0358)
Supplement: Table S7 — List of transcriptional factor motifs differentially enriched in the 3 groups of TAp63-specific direct target genes, ∆Np63-specific direct target genes, and common direct target genes. For the analysis of the transcription factor motifs only the 2 kb regions surrounding the p63 peaks in each of the 3 groups of genes were considered. [file crc-23-0358-s13.xlsx]

## Sheet: DE TF motifs
TAp63	V$NRF2_01		∆Np63	V$AP1_Q4_01		common	V$STAT3_02
	V$ETF_Q6			V$AP1_Q6_01			V$PAX2_02
	V$GR_Q6_01			V$AP1_Q6			V$STAT5A_04
	V$HSF1_01			V$FOXJ2_01			V$GATA1_01
	V$PITX2_Q2			V$AP1_C			V$HOXA3_01
	V$TBP_01			CATTGTYY_V$SOX9_B1			V$GATA2_01
	V$E2F1_Q4			V$FREAC7_01			V$STAT4_01
	V$YY1_01			V$COREBINDINGFACTOR_Q6			V$STAT6_02
	V$LMO2COM_02			V$AP1_Q4			V$TTF1_Q6
	V$PAX8_01			V$AP1_Q2_01			V$STAT1_03
	V$SRY_01			V$FOXM1_01			V$CEBP_Q3
	V$P53_DECAMER_Q2			TGASTMAGC_V$NFE2_01			V$TEF1_Q6
	TCANNTGAY_V$SREBP1_01			V$VDR_Q6			V$AP2ALPHA_01
	TGACCTY_V$ERR1_Q2			V$ERR1_Q2			V$STAT5A_03
	TGACAGNY_V$MEIS1_01			V$SOX9_B1
	V$OCT1_03			V$AP4_Q6
	V$ARNT_01			V$SMAD3_Q6
	TGTTTGY_V$HNF3_Q6			V$PAX_Q6
	TAATTA_V$CHX10_01			V$USF_02
	V$CEBPB_01			V$ELF1_Q6
	V$TFIII_Q6			V$AREB6_03
	V$AML1_Q6
	V$AML1_01
	V$AP1FJ_Q2
	V$AREB6_02
	V$GATA1_04
	TGCCAAR_V$NF1_Q6
	V$MYCMAX_03
	V$CEBP_Q2_01
	V$IRF1_Q6
	V$USF_C
	CACGTG_V$MYC_Q2
	V$PEA3_Q6
	V$LMO2COM_01
	V$MZF1_01
	V$E2F1_Q3
	V$STAT1_02
	GGATTA_V$PITX2_Q2
	V$MYB_Q3
	V$MYB_Q6
	V$FOXO4_01
	V$FOXO1_01
	CTTTGA_V$LEF1_Q2
	V$LEF1_Q2
	V$LFA1_Q6
	V$T3R_Q6
	V$NKX62_Q2
	V$GATA_C
	YATGNWAAT_V$OCT_C
	GCANCTGNY_V$MYOD_Q6
	V$AP4_Q6_01
	V$CEBP_01
	TTGTTT_V$FOXO4_01
	GGGAGGRR_V$MAZ_Q6
	V$HSF2_01
	V$HNF3ALPHA_Q6
	V$NFAT_Q6
	V$GATA1_02
	AAAYWAACM_V$HFH4_01
	RACCACAR_V$AML_Q6
	V$MSX1_01
	V$AP2REP_01
	V$STAT_Q6
	V$TCF1P_Q6
	V$MAZ_Q6
	V$MYOGENIN_Q6
	V$SRY_02
	TATAAA_V$TATA_01
	V$HNF3_Q6
	CTTTGT_V$LEF1_Q2
	V$HEB_Q6
	V$SREBP1_Q6
	V$CACBINDINGPROTEIN_Q6
	V$PU1_Q6
	V$NKX25_01
	WGGAATGY_V$TEF1_Q6
	YTATTTTNR_V$MEF2_02
	V$AR_Q6
	V$ER_Q6_02
	V$AP4_Q5
	CAGCTG_V$AP4_Q5
	V$PR_Q2
	TGANTCA_V$AP1_C
	V$DBP_Q6
	V$SOX5_01
	V$LBP1_Q6
