# Supplementary material for: Genome-wide p63-Target Gene Analyses Reveal TAp63/NRF2-Dependent Oxidative Stress Responses
Source: Cancer Res Commun. 2024 Feb 1;4(2):264–78. doi: 10.1158/2767-9764.CRC-23-0358 (PMC10832605; doi:10.1158/2767-9764.CRC-23-0358)
Supplement: Table S8 — List of differentially expressed genes in ΔNp63+/+ vs. ΔNp63-/- cells (mouse epidermal, lung basal, and mammary epithelial cells) or in TAp63+/+ vs. TAp63-/- cells (mouse epidermal and mammary epithelial cells). [file crc-23-0358-s14.xlsx]

## Sheet: mRNA_Combined_KC_MEC_BSC
GeneID	GeneName	Biotype	DNp63nullvsTAp63nullKC(1.5F;p0.05;v0.1/v1)	DNp63nullvsWT-BSC(1.5F;p0.05;v0.1/v1)	DNp63nullvsWTKC(1.5F;p0.05;v0.1/v1)	DNp63nullvsWTMEC(1.5F;p0.05;v0.1/v1)	TAp63nullvsWTKC(1.5F;p0.05;v0.1/v1)	TAp63nullvsWTMEC(1.5F;p0.05;v0.1/v1)
ENSMUSG00000022456	2020-09-01	protein_coding	172.946	NS	85.4717	NS	NS	NS
ENSMUSG00000072214	2020-09-03	protein_coding	NS	NS	0.259126	NS	0.369501	NS
ENSMUSG00000039195	1110008P14Rik	protein_coding	NS	NS	NS	1.86834	NS	NS
ENSMUSG00000026977	2020-03-05	protein_coding	NS	NS	NS	NS	NS	1.56609
ENSMUSG00000001833	2020-09-05	protein_coding	1.54709	NS	1.78207	NS	NS	NS
ENSMUSG00000059248	2020-09-07	protein_coding	2.03267	NS	2.30469	NS	NS	NS
ENSMUSG00000058013	2020-09-09	protein_coding	3.19282	NS	4.13427	NS	NS	NS
ENSMUSG00000040502	2020-03-07	protein_coding	NS	NS	NS	NS	NS	3.29288
ENSMUSG00000000194	Gpr107	protein_coding	0.594626	NS	NS	NS	NS	NS
ENSMUSG00000063320	1190007I07Rik	protein_coding	NS	NS	NS	0.443793	NS	NS
ENSMUSG00000000486	2020-08-30	protein_coding	NS	NS	NS	NS	NS	3.86236
ENSMUSG00000096956	0610007N19Rik	lincRNA	2.95881	NS	2.95881	NS	NS	NS
ENSMUSG00000020486	2020-09-02	protein_coding	NS	NS	NS	NS	NS	10.6449
ENSMUSG00000000282	Mnt	protein_coding	2.14892	NS	NS	NS	NS	NS
ENSMUSG00000056018	1700008F21Rik	protein_coding	NS	NS	NS	0.145923	NS	NS
ENSMUSG00000050379	2020-09-04	protein_coding	NS	NS	1.64648	NS	NS	1.55248
ENSMUSG00000058812	0610039K10Rik	antisense	3.55227	NS	3.55227	NS	NS	NS
ENSMUSG00000020486	2020-09-03	protein_coding	NS	1.90554	NS	NS	NS	NS
ENSMUSG00000071456	1110002L01Rik	protein_coding	2.15233	NS	2.33417	NS	NS	NS
ENSMUSG00000037072	2020-09-13	protein_coding	1.63776	NS	2.2546	NS	NS	0.660358
ENSMUSG00000097047	1110020A21Rik	lincRNA	0.0730839	NS	0.0730839	NS	NS	7.57837
ENSMUSG00000025731	0610011F06Rik	protein_coding	NS	NS	0.260151	NS	NS	1.99127
ENSMUSG00000001418	0610031J06Rik	protein_coding	2.18993	NS	1.66116	NS	NS	0.426772
ENSMUSG00000044991	1110034G24Rik	protein_coding	NS	NS	1.50795	NS	NS	NS
ENSMUSG00000037960	1110007C09Rik	protein_coding	NS	NS	NS	NS	0.51268	0.655722
ENSMUSG00000037971	1110032A03Rik	protein_coding	NS	NS	0.422062	NS	0.611077	0.580173
ENSMUSG00000072214	2020-09-04	protein_coding	NS	1.68412	NS	NS	NS	NS
ENSMUSG00000052794	1700030K09Rik	protein_coding	NS	NS	NS	1.57999	NS	NS
ENSMUSG00000092203	1110038B12Rik	processed_transcript	1.86153	NS	2.13704	NS	NS	NS
ENSMUSG00000074578	1500012F01Rik	protein_coding	NS	NS	NS	NS	NS	2.62539
ENSMUSG00000024118	1600002H07Rik	protein_coding	NS	NS	2.13265	NS	NS	1.5648
ENSMUSG00000086191	1110035M17Rik	antisense	72.7121	6.12373	72.7121	NS	12.2096	NS
ENSMUSG00000058252	1700008I05Rik	protein_coding	NS	NS	NS	NS	NS	0.00626262
ENSMUSG00000037086	1110059M19Rik	protein_coding	inf	NS	129.956	NS	NS	NS
ENSMUSG00000045414	1190002N15Rik	protein_coding	10.8365	NS	7.09858	NS	NS	NS
ENSMUSG00000087264	1500002O10Rik	antisense	0.100249	NS	0.100249	NS	NS	NS
ENSMUSG00000087651	1500009L16Rik	protein_coding	20.2289	NS	7.1747	NS	NS	NS
ENSMUSG00000051319	1500011K16Rik	lincRNA	0.243693	NS	0.243693	1.61676	NS	NS
ENSMUSG00000087579	1500017E21Rik	processed_transcript	2.69242	NS	4.21731	0.295535	NS	0.540251
ENSMUSG00000027327	1700037H04Rik	protein_coding	NS	NS	NS	1.82472	NS	1.60523
ENSMUSG00000043773	1700048O20Rik	protein_coding	NS	NS	NS	NS	NS	4.98836
ENSMUSG00000054676	1600014C10Rik	protein_coding	NS	NS	2.33953	NS	NS	NS
ENSMUSG00000000627	Sema4f	protein_coding	0.0393266	NS	NS	NS	NS	NS
ENSMUSG00000085457	1110046J04Rik	antisense	2.6101	1.66682	2.6101	NS	NS	NS
ENSMUSG00000034764	1700006J14Rik	processed_transcript	NS	NS	4.78475	NS	NS	NS
ENSMUSG00000032068	1600029D21Rik	protein_coding	0.000564903	0.215068	0.000327646	NS	0.580004	NS
ENSMUSG00000028287	1700009N14Rik	protein_coding	NS	NS	8.21863	NS	NS	NS
ENSMUSG00000094732	1500015L24Rik	lincRNA	NS	2.83093	NS	NS	NS	NS
ENSMUSG00000063458	1700112E06Rik	protein_coding	37.9553	NS	12.7878	NS	NS	0.220631
ENSMUSG00000038987	1700019L03Rik	protein_coding	7.02031	NS	7.68288	NS	NS	NS
ENSMUSG00000032666	1700025G04Rik	protein_coding	0.51003	NS	0.545174	NS	NS	NS
ENSMUSG00000056821	1700028I16Rik	lincRNA	24.1907	NS	24.1907	NS	NS	NS
ENSMUSG00000086459	1700030C12Rik	processed_transcript	NS	NS	1.9848	NS	NS	NS
ENSMUSG00000071653	1810009A15Rik	protein_coding	NS	NS	NS	NS	NS	1.76586
ENSMUSG00000026649	1700009P17Rik	protein_coding	NS	NS	NS	NS	0.462042	NS
ENSMUSG00000020441	2310033P09Rik	protein_coding	NS	NS	NS	1.94434	NS	NS
ENSMUSG00000094103	1700047I17Rik2	protein_coding	NS	NS	0.660691	NS	NS	NS
ENSMUSG00000084948	1700061H18Rik	antisense	0.119633	NS	0.119633	NS	NS	NS
ENSMUSG00000038323	1700066M21Rik	protein_coding	1.64432	NS	2.54113	NS	NS	NS
ENSMUSG00000033029	1700088E04Rik	protein_coding	NS	NS	0.469287	NS	NS	NS
ENSMUSG00000048429	1810026J23Rik	protein_coding	NS	NS	1.60122	NS	NS	0.275362
ENSMUSG00000020284	1810043G02Rik	protein_coding	NS	NS	1.57174	NS	NS	0.434387
ENSMUSG00000086234	1700112M01Rik	antisense	0.361537	NS	0.361537	NS	NS	NS
ENSMUSG00000040822	1700123O20Rik	protein_coding	1.74747	NS	2.02352	NS	NS	NS
ENSMUSG00000056313	1810011O10Rik	protein_coding	0.183547	NS	0.111544	NS	0.607716	NS
ENSMUSG00000078784	1810022K09Rik	protein_coding	NS	NS	NS	NS	1.68646	NS
ENSMUSG00000086390	1810019D21Rik	processed_transcript	0.040357	NS	0.0593537	NS	NS	NS
ENSMUSG00000037600	1810019J16Rik	protein_coding	NS	NS	0.00671104	NS	NS	NS
ENSMUSG00000087331	1810021B22Rik	processed_transcript	NS	NS	0.419123	NS	NS	NS
ENSMUSG00000044145	1810024B03Rik	protein_coding	NS	NS	2.81605	NS	NS	NS
ENSMUSG00000067297	2010002M12Rik	protein_coding	NS	NS	NS	NS	NS	0.214916
ENSMUSG00000062376	2010012O05Rik	protein_coding	NS	NS	2.12778	NS	NS	0.572864
ENSMUSG00000097101	1810034E14Rik	lincRNA	5.94066	NS	5.94066	NS	NS	0.178374
ENSMUSG00000020747	2310067B10Rik	protein_coding	0.552868	NS	NS	1.5064	NS	NS
ENSMUSG00000032300	1700017B05Rik	protein_coding	NS	1.56102	2.40601	NS	NS	NS
ENSMUSG00000071252	2210408I21Rik	protein_coding	NS	NS	NS	NS	NS	0.550853
ENSMUSG00000046791	2410016O06Rik	protein_coding	NS	NS	NS	1.60403	NS	NS
ENSMUSG00000020133	2310011J03Rik	protein_coding	NS	NS	NS	NS	NS	0.549648
ENSMUSG00000036873	2410004B18Rik	protein_coding	NS	NS	NS	NS	NS	0.558515
ENSMUSG00000024726	2410127L17Rik	protein_coding	NS	NS	NS	NS	NS	2.0644
ENSMUSG00000052334	1700024B05Rik	protein_coding	NS	2.66303	NS	NS	NS	NS
ENSMUSG00000036955	2510003E04Rik	protein_coding	NS	NS	NS	NS	NS	0.565611
ENSMUSG00000035372	1810055G02Rik	protein_coding	NS	NS	2.40611	NS	NS	NS
ENSMUSG00000001134	Uxt	protein_coding	0.645492	NS	NS	NS	NS	NS
ENSMUSG00000087165	2010001A14Rik	processed_transcript	0.451534	NS	0.389947	NS	NS	NS
ENSMUSG00000036731	2310002J15Rik	protein_coding	0.00271773	NS	0.00124803	NS	0.459217	NS
ENSMUSG00000043391	2510009E07Rik	protein_coding	NS	NS	NS	NS	NS	0.412789
ENSMUSG00000085890	2010012P19Rik	antisense	1.92715	NS	1.92715	NS	NS	NS
ENSMUSG00000091474	2610021A01Rik	protein_coding	NS	NS	NS	NS	NS	1.61191
ENSMUSG00000042233	2010015L04Rik	protein_coding	NS	NS	3.93756	NS	NS	NS
ENSMUSG00000092486	2610524H06Rik	protein_coding	NS	NS	NS	NS	NS	1.63318
ENSMUSG00000020083	2010107G23Rik	protein_coding	NS	NS	0.207167	NS	NS	NS
ENSMUSG00000021041	2700073G19Rik	protein_coding	2.63554	NS	2.40379	NS	NS	0.625648
ENSMUSG00000063522	2010109I03Rik	protein_coding	0.0045076	NS	0.0037029	NS	NS	NS
ENSMUSG00000097755	2010110K18Rik	lincRNA	0.359599	NS	0.359599	NS	NS	NS
ENSMUSG00000063018	2010204K13Rik	processed_transcript	1.67941	NS	3.2434	NS	NS	3.27923
ENSMUSG00000097289	2010300F17Rik	lincRNA	9.0834	NS	9.0834	NS	NS	NS
ENSMUSG00000074269	2410076I21Rik	protein_coding	NS	NS	NS	0.0829593	NS	NS
ENSMUSG00000030587	2200002D01Rik	protein_coding	0.256412	NS	0.206942	NS	NS	NS
ENSMUSG00000086316	2210013O21Rik	processed_transcript	1.69109	NS	1.74717	NS	NS	NS
ENSMUSG00000076437	2700094K13Rik	protein_coding	NS	NS	NS	NS	NS	2.0846
ENSMUSG00000083844	2210015D19Rik	pseudogene	1.62707	NS	2.21165	NS	NS	NS
ENSMUSG00000079671	2610203C22Rik	protein_coding	NS	NS	NS	3.2691	NS	NS
ENSMUSG00000020381	3010026O09Rik	protein_coding	NS	NS	NS	NS	NS	3.66732
ENSMUSG00000024410	3110002H16Rik	protein_coding	NS	NS	1.50878	NS	NS	0.560095
ENSMUSG00000029559	2210016L21Rik	protein_coding	NS	NS	1.58141	NS	NS	NS
ENSMUSG00000035401	2210018M11Rik	protein_coding	2.07315	NS	2.34494	NS	NS	NS
ENSMUSG00000085347	2210417K05Rik	antisense	0.395177	NS	0.395177	NS	NS	NS
ENSMUSG00000097354	2310001H17Rik	lincRNA	0.169062	NS	0.169062	NS	NS	NS
ENSMUSG00000097178	2310002F09Rik	lincRNA	0.00391147	NS	0.00391147	NS	0.40223	inf
ENSMUSG00000045176	2310047M10Rik	protein_coding	NS	NS	NS	NS	0.62036	NS
ENSMUSG00000025384	2310003H01Rik	protein_coding	NS	NS	0.159196	NS	NS	NS
ENSMUSG00000034159	2310007B03Rik	protein_coding	NS	NS	0.000372128	NS	NS	NS
ENSMUSG00000025102	3110040N11Rik	protein_coding	NS	NS	0.496612	NS	NS	1.53183
ENSMUSG00000079283	2310009B15Rik	protein_coding	1.73154	NS	1.55113	NS	NS	NS
ENSMUSG00000033967	2310014L17Rik	protein_coding	NS	NS	0.231076	NS	NS	NS
ENSMUSG00000049643	2310022A10Rik	protein_coding	NS	NS	0.522084	NS	NS	NS
ENSMUSG00000046806	3110062M04Rik	protein_coding	NS	NS	NS	NS	NS	0.397561
ENSMUSG00000031983	2310022B05Rik	protein_coding	2.37469	NS	1.68528	NS	NS	NS
ENSMUSG00000073590	3222401L13Rik	protein_coding	10.9946	NS	10.3301	NS	NS	0.358295
ENSMUSG00000001525	Tubb5	protein_coding	1.71361	NS	NS	NS	NS	NS
ENSMUSG00000018570	2810408A11Rik	protein_coding	NS	NS	NS	2.78834	0.46557	4.48615
ENSMUSG00000032062	2310030G06Rik	protein_coding	0.0586416	NS	0.0467461	NS	NS	NS
ENSMUSG00000097457	2310031A07Rik	lincRNA	1.69002	NS	1.69002	NS	NS	NS
ENSMUSG00000062619	2310039H08Rik	protein_coding	0.306835	NS	0.418198	NS	NS	NS
ENSMUSG00000048699	4732456N10Rik	protein_coding	0.000333923	NS	NS	NS	23.3721	NS
ENSMUSG00000072852	2310040G07Rik	antisense	14.6857	NS	14.6857	NS	NS	NS
ENSMUSG00000058833	2810428I15Rik	protein_coding	NS	NS	NS	1.80992	NS	NS
ENSMUSG00000035868	3110052M02Rik	protein_coding	NS	NS	NS	0.347969	NS	NS
ENSMUSG00000036046	5031439G07Rik	protein_coding	NS	NS	NS	1.53959	NS	NS
ENSMUSG00000020101	4632428N05Rik	protein_coding	5.83577	NS	NS	NS	NS	1.93214
ENSMUSG00000078486	2310042D19Rik	protein_coding	NS	NS	0.490653	NS	NS	NS
ENSMUSG00000045411	2410002F23Rik	protein_coding	NS	NS	2.84866	NS	NS	NS
ENSMUSG00000073164	2410018L13Rik	lincRNA	3.08722	NS	3.08722	NS	NS	1.9665
ENSMUSG00000039801	2410089E03Rik	protein_coding	1.98794	NS	2.00449	NS	NS	NS
ENSMUSG00000030641	4632434I11Rik	protein_coding	NS	NS	NS	NS	NS	1.907
ENSMUSG00000036934	4921524J17Rik	protein_coding	NS	NS	NS	NS	NS	1.57018
ENSMUSG00000032840	2410131K14Rik	protein_coding	2.73584	NS	2.81403	NS	NS	NS
ENSMUSG00000071632	2510002D24Rik	protein_coding	NS	NS	0.466167	NS	NS	NS
ENSMUSG00000020434	4921536K21Rik	protein_coding	NS	NS	NS	NS	NS	2.05532
ENSMUSG00000031112	2610018G03Rik	protein_coding	NS	NS	0.0527049	NS	NS	NS
ENSMUSG00000071302	2610044O15Rik8	protein_coding	2.85869	NS	2.60777	NS	NS	NS
ENSMUSG00000052688	5430435G22Rik	protein_coding	NS	NS	NS	0.426786	NS	NS
ENSMUSG00000074415	2610203C20Rik	processed_transcript	14.8478	NS	27.8195	NS	NS	NS
ENSMUSG00000049916	2610318N02Rik	protein_coding	3.51172	NS	5.95691	NS	NS	NS
ENSMUSG00000085882	2610507I01Rik	processed_transcript	NS	NS	5.89015	NS	NS	NS
ENSMUSG00000097180	2700038G22Rik	lincRNA	1.84893	NS	1.84893	NS	1.88192	NS
ENSMUSG00000056919	4922501C03Rik	protein_coding	2.68881	NS	3.45102	NS	NS	0.634869
ENSMUSG00000053080	2700081O15Rik	protein_coding	NS	NS	2.94033	NS	NS	NS
ENSMUSG00000072704	2700089E24Rik	protein_coding	NS	NS	2.29587	NS	NS	NS
ENSMUSG00000001870	Ltbp1	protein_coding	1.88905	NS	NS	NS	NS	NS
ENSMUSG00000027309	4930402H24Rik	protein_coding	6.84713	NS	3.70249	NS	0.540737	2.10018
ENSMUSG00000087497	2810001G20Rik	antisense	4.81807	NS	4.81807	NS	NS	NS
ENSMUSG00000045464	2810002D19Rik	processed_transcript	1.63761	NS	2.70362	0.386992	NS	NS
ENSMUSG00000020491	2810021J22Rik	protein_coding	2.4966	NS	2.54997	NS	NS	NS
ENSMUSG00000096995	2810029C07Rik	lincRNA	0.25136	NS	0.25136	NS	0.620516	NS
ENSMUSG00000086629	2810403D21Rik	processed_transcript	NS	NS	0.653178	NS	NS	NS
ENSMUSG00000051278	4930422G04Rik	protein_coding	NS	NS	NS	NS	2.24905	0.660521
ENSMUSG00000051339	2900026A02Rik	protein_coding	NS	NS	0.218478	NS	NS	NS
ENSMUSG00000005131	4930550C14Rik	protein_coding	NS	NS	NS	NS	NS	0.0335789
ENSMUSG00000086468	2900053O20Rik	antisense	3.247	NS	3.247	NS	NS	NS
ENSMUSG00000087403	2900056M20Rik	lincRNA	1.8818	NS	1.8818	NS	NS	NS
ENSMUSG00000001999	Blvra	protein_coding	0.582813	NS	NS	NS	NS	NS
ENSMUSG00000097277	2900076A07Rik	lincRNA	3.7275	NS	3.7275	NS	NS	NS
ENSMUSG00000002012	Pnck	protein_coding	NS	NS	NS	NS	NS	inf
ENSMUSG00000027811	4930579G24Rik	protein_coding	2.17435	NS	3.97625	NS	NS	0.383066
ENSMUSG00000087484	2900089D17Rik	processed_transcript	6.20169	NS	8.80137	NS	NS	NS
ENSMUSG00000021185	9030617O03Rik	protein_coding	0.190851	NS	NS	1.5856	NS	3.48394
ENSMUSG00000085355	3010003L21Rik	lincRNA	2.16776	NS	2.16776	NS	NS	NS
ENSMUSG00000079271	1700049E17Rik1	protein_coding	NS	2.53118	NS	NS	NS	NS
ENSMUSG00000072613	1700049E17Rik2	protein_coding	NS	3.15287	NS	NS	NS	NS
ENSMUSG00000079450	3110007F17Rik	protein_coding	10.3969	NS	26.0012	NS	NS	NS
ENSMUSG00000073158	9030624G23Rik	protein_coding	NS	NS	NS	0.579047	NS	NS
ENSMUSG00000041605	5730559C18Rik	protein_coding	NS	NS	0.186529	NS	NS	3.68848
ENSMUSG00000097503	3110045C21Rik	lincRNA	0.056763	NS	0.056763	NS	NS	NS
ENSMUSG00000085642	3110053B16Rik	pseudogene	2.43613	NS	2.77032	NS	NS	2.50159
ENSMUSG00000028331	5830415F09Rik	protein_coding	NS	NS	NS	NS	2.22323	0.569631
ENSMUSG00000085622	3110056K07Rik	antisense	1.6855	NS	1.6855	0.493086	NS	0.419859
ENSMUSG00000054850	6330419J24Rik	protein_coding	NS	NS	NS	NS	NS	9.84703
ENSMUSG00000030207	8430419L09Rik	protein_coding	NS	NS	NS	NS	NS	2.51116
ENSMUSG00000033111	3830406C13Rik	protein_coding	NS	NS	0.612858	NS	NS	NS
ENSMUSG00000048106	4632415L05Rik	protein_coding	NS	NS	1.50979	NS	NS	NS
ENSMUSG00000085208	4632419I22Rik	antisense	1.83824	NS	1.83824	NS	NS	NS
ENSMUSG00000069893	9930111J21Rik1	protein_coding	11.3574	NS	3.65223	0.404536	NS	NS
ENSMUSG00000053070	9230110C19Rik	protein_coding	NS	NS	NS	NS	NS	24.2865
ENSMUSG00000097004	4731419I09Rik	lincRNA	0.573017	NS	0.573017	NS	NS	NS
ENSMUSG00000097762	4732463B04Rik	lincRNA	22.8728	NS	22.8728	NS	NS	NS
ENSMUSG00000033960	9430020K01Rik	protein_coding	2.19375	NS	2.01019	NS	NS	0.424893
ENSMUSG00000085287	4833418N02Rik	lincRNA	1.93005	NS	1.93005	NS	NS	NS
ENSMUSG00000074158	9830147E19Rik	protein_coding	NS	NS	NS	NS	NS	0.360589
ENSMUSG00000086657	4921530L18Rik	antisense	6.55359	NS	6.55359	NS	NS	NS
ENSMUSG00000069892	9930111J21Rik2	protein_coding	13.4899	NS	4.11659	0.418653	NS	0.330786
ENSMUSG00000087385	AA415398	protein_coding	NS	NS	NS	NS	NS	0.345993
ENSMUSG00000033213	AA467197	protein_coding	NS	NS	NS	0.0323597	NS	0.0538804
ENSMUSG00000049507	4930429B21Rik	protein_coding	2.85568	NS	5.87338	NS	NS	NS
ENSMUSG00000029695	Aass	protein_coding	NS	NS	NS	NS	NS	3.52512
ENSMUSG00000021747	4930452B06Rik	protein_coding	NS	NS	NS	NS	2.95106	NS
ENSMUSG00000042510	AA986860	protein_coding	NS	NS	0.00285175	1.6144	NS	NS
ENSMUSG00000044749	Abca6	protein_coding	NS	NS	NS	NS	NS	0.465457
ENSMUSG00000087109	4930474H06Rik	processed_transcript	72.9115	NS	91.5645	NS	NS	0.430016
ENSMUSG00000079737	3110001I22Rik	protein_coding	NS	1.68936	1.63495	NS	NS	NS
ENSMUSG00000044906	4930503L19Rik	protein_coding	7.32495	NS	14.5252	NS	NS	NS
ENSMUSG00000035722	Abca7	protein_coding	0.512483	NS	NS	NS	NS	0.521536
ENSMUSG00000040584	Abcb1a	protein_coding	NS	NS	NS	0.590904	NS	NS
ENSMUSG00000092183	4930515G01Rik	antisense	4.52535	NS	4.52535	NS	NS	NS
ENSMUSG00000090394	4930523C07Rik	protein_coding	0.320241	NS	0.130142	NS	0.406388	NS
ENSMUSG00000039545	4930524L23Rik	antisense	7.30989	NS	7.30989	NS	NS	NS
ENSMUSG00000097761	4930534D22Rik	lincRNA	10.5456	NS	10.5456	NS	NS	NS
ENSMUSG00000041828	Abca8a	protein_coding	NS	NS	NS	NS	NS	0.203734
ENSMUSG00000096971	4930556M19Rik	lincRNA	2.4392	NS	2.4392	NS	1.83492	2.6922
ENSMUSG00000040840	4930579G18Rik	antisense	2.10442	NS	2.10442	NS	NS	NS
ENSMUSG00000041797	Abca9	protein_coding	NS	NS	NS	NS	NS	0.34237
ENSMUSG00000014837	4931428F04Rik	protein_coding	NS	NS	1.62828	NS	NS	NS
ENSMUSG00000097908	4933404O12Rik	lincRNA	0.35346	NS	0.35346	NS	NS	NS
ENSMUSG00000087396	4933407K13Rik	processed_transcript	NS	NS	2.79019	NS	1.96221	NS
ENSMUSG00000023088	Abcc1	protein_coding	2.69095	NS	1.85586	NS	NS	2.44669
ENSMUSG00000090369	4933411K16Rik	protein_coding	NS	NS	0.121359	NS	NS	NS
ENSMUSG00000031333	Abcb7	protein_coding	NS	NS	NS	0.553401	NS	NS
ENSMUSG00000022822	Abcc5	protein_coding	NS	NS	NS	NS	NS	0.521145
ENSMUSG00000043623	4933412A08Rik	pseudogene	NS	NS	2.84291	NS	NS	NS
ENSMUSG00000097262	4933416M07Rik	lincRNA	0.0893658	NS	0.0893658	NS	0.509686	3.20278
ENSMUSG00000024030	Abcg1	protein_coding	NS	NS	NS	NS	NS	0.23059
ENSMUSG00000042073	Abhd14b	protein_coding	2.98566	NS	2.64572	NS	NS	0.370306
ENSMUSG00000085037	4933421O10Rik	processed_transcript	2.2565	NS	2.65725	NS	NS	NS
ENSMUSG00000003346	Abhd17a	protein_coding	NS	NS	0.619303	1.73178	NS	0.560084
ENSMUSG00000086968	4933431E20Rik	processed_transcript	3.06235	NS	5.86237	NS	NS	NS
ENSMUSG00000052371	1700109F18Rik	antisense	NS	2.28377	NS	NS	NS	NS
ENSMUSG00000007036	Abhd16a	protein_coding	NS	NS	NS	NS	NS	0.592609
ENSMUSG00000027942	4933434E20Rik	protein_coding	1.93521	NS	1.99656	NS	NS	NS
ENSMUSG00000022639	5330426P16Rik	protein_coding	2.05004	NS	3.27965	NS	1.5998	NS
ENSMUSG00000085255	5330430P22Rik	antisense	9.40154	NS	9.40154	NS	NS	NS
ENSMUSG00000074918	5430417L22Rik	antisense	0.495935	NS	0.495935	NS	NS	1.67059
ENSMUSG00000097267	1700109K24Rik	lincRNA	NS	1.54828	NS	NS	NS	NS
ENSMUSG00000058835	Abi1	protein_coding	NS	NS	NS	0.577207	NS	NS
ENSMUSG00000050549	5730508B09Rik	protein_coding	NS	NS	0.183109	NS	NS	NS
ENSMUSG00000047368	Abhd17b	protein_coding	NS	NS	0.640746	NS	NS	1.55536
ENSMUSG00000038459	Abhd17c	protein_coding	NS	NS	0.368036	NS	0.61664	2.00461
ENSMUSG00000032540	Abhd5	protein_coding	NS	NS	0.61106	NS	NS	0.604338
ENSMUSG00000018381	Abi3	protein_coding	NS	NS	NS	NS	NS	2.14633
ENSMUSG00000035258	Abi3bp	protein_coding	NS	NS	NS	NS	NS	8.13866
ENSMUSG00000097636	5830416P10Rik	lincRNA	0.0128994	NS	0.0128994	NS	NS	NS
ENSMUSG00000036138	Acaa1a	protein_coding	NS	NS	NS	1.71514	NS	NS
ENSMUSG00000026842	Abl1	protein_coding	NS	NS	NS	NS	NS	1.7241
ENSMUSG00000026388	3110009E18Rik	protein_coding	NS	0.582888	NS	NS	NS	NS
ENSMUSG00000091102	5830462I19Rik	protein_coding	NS	NS	0.647765	NS	NS	NS
ENSMUSG00000066607	6030419C18Rik	protein_coding	7.77152	NS	14.604	NS	NS	NS
ENSMUSG00000018451	6330403K07Rik	lincRNA	1.98174	NS	1.98174	0	NS	NS
ENSMUSG00000045917	6330416G13Rik	protein_coding	1.85514	NS	2.65838	NS	NS	NS
ENSMUSG00000079499	6530402F18Rik	processed_transcript	18.0498	NS	138.885	NS	NS	0.0429701
ENSMUSG00000097375	6720427I07Rik	lincRNA	2.00567	NS	2.00567	NS	NS	NS
ENSMUSG00000042647	Acad12	protein_coding	NS	NS	NS	2.54633	NS	NS
ENSMUSG00000046111	5830418K08Rik	protein_coding	NS	NS	NS	NS	1.84117	NS
ENSMUSG00000097028	7530420F21Rik	lincRNA	4.78386	NS	4.78386	NS	NS	NS
ENSMUSG00000090150	Acad11	protein_coding	NS	NS	0.388476	NS	NS	0.484699
ENSMUSG00000073821	8030451A03Rik	processed_transcript	15.5815	NS	13.1279	NS	NS	NS
ENSMUSG00000097343	9030407P20Rik	lincRNA	1.9886	NS	1.9886	NS	1.83625	NS
ENSMUSG00000030982	9030624J02Rik	protein_coding	2.1519	NS	2.07319	NS	NS	NS
ENSMUSG00000029545	Acads	protein_coding	NS	NS	NS	1.64908	NS	1.69915
ENSMUSG00000003178	Mical3	protein_coding	0.318765	NS	NS	NS	NS	NS
ENSMUSG00000062944	9130023H24Rik	protein_coding	1.67274	NS	1.95699	NS	NS	NS
ENSMUSG00000087022	9130024F11Rik	antisense	4.04904	NS	4.04904	0.0602113	NS	NS
ENSMUSG00000020681	Ace	protein_coding	NS	NS	NS	NS	NS	0.339578
ENSMUSG00000072949	Acot1	protein_coding	NS	NS	NS	NS	NS	3.13626
ENSMUSG00000043487	Acot6	protein_coding	4.86862	NS	4.78068	NS	NS	0.190334
ENSMUSG00000003235	Eif2b5	protein_coding	0.616746	NS	NS	NS	NS	NS
ENSMUSG00000087624	9230111E07Rik	lincRNA	0.130424	NS	0.130424	NS	NS	NS
ENSMUSG00000001588	Acap1	protein_coding	NS	NS	NS	7.06978	NS	NS
ENSMUSG00000097145	9230114K14Rik	lincRNA	1.53264	NS	1.53264	NS	NS	NS
ENSMUSG00000091050	9330020H09Rik	antisense	2.21031	NS	2.21031	NS	NS	NS
ENSMUSG00000087595	1810012K08Rik	lincRNA	NS	0.64421	NS	NS	NS	1.77781
ENSMUSG00000097166	9330179D12Rik	lincRNA	4.12024	NS	4.12024	NS	NS	NS
ENSMUSG00000086841	2410006H16Rik	processed_transcript	NS	1.55298	NS	NS	NS	2.23652
ENSMUSG00000097813	A830035O19Rik	protein_coding	NS	NS	NS	NS	0.552222	NS
ENSMUSG00000028937	Acot7	protein_coding	2.87948	NS	5.93234	NS	NS	0.626106
ENSMUSG00000015243	Abca1	protein_coding	5.9228	NS	NS	NS	0.346813	NS
ENSMUSG00000037204	9430023L20Rik	protein_coding	0.397041	NS	0.395172	NS	NS	NS
ENSMUSG00000097360	9430065F17Rik	lincRNA	13.858	NS	13.858	NS	NS	NS
ENSMUSG00000097197	9530027J09Rik	lincRNA	1.67923	NS	1.67923	NS	NS	NS
ENSMUSG00000044551	9930012K11Rik	protein_coding	3.78087	NS	2.40202	NS	NS	NS
ENSMUSG00000052353	9930013L23Rik	protein_coding	31.2091	NS	47.188	NS	NS	NS
ENSMUSG00000017307	Acot8	protein_coding	NS	NS	NS	1.52854	NS	NS
ENSMUSG00000044730	9930104L06Rik	processed_transcript	1.8853	NS	2.22822	NS	NS	NS
ENSMUSG00000044573	Acp1	protein_coding	NS	NS	NS	0.492292	NS	NS
ENSMUSG00000001348	Acp5	protein_coding	NS	NS	0.00884915	1.54533	NS	NS
ENSMUSG00000023262	Acy1	protein_coding	NS	NS	NS	1.87593	NS	NS
ENSMUSG00000020777	Acox1	protein_coding	1.54561	NS	NS	NS	NS	0.619641
ENSMUSG00000008822	Acyp1	protein_coding	0.562736	NS	0.543505	0.431262	NS	NS
ENSMUSG00000017697	Ada	protein_coding	NS	NS	NS	1.75016	NS	NS
ENSMUSG00000087050	A030003K02Rik	antisense	1.87621	NS	1.87621	NS	NS	NS
ENSMUSG00000079144	A130010J15Rik	protein_coding	0.497338	NS	0.531158	NS	NS	NS
ENSMUSG00000032561	Acpp	protein_coding	NS	NS	NS	NS	NS	0.187443
ENSMUSG00000032281	Acsbg1	protein_coding	0.331376	NS	0.231145	NS	NS	0.00936143
ENSMUSG00000020333	Acsl6	protein_coding	24.2709	NS	119.596	NS	NS	24.852
ENSMUSG00000054693	Adam10	protein_coding	NS	NS	NS	0.528089	NS	0.619891
ENSMUSG00000089998	A130049A11Rik	antisense	1.74515	NS	1.74515	NS	NS	NS
ENSMUSG00000087612	A230005M16Rik	antisense	2.59461	NS	2.59461	NS	NS	NS
ENSMUSG00000034560	A230046K03Rik	protein_coding	1.50233	NS	1.52468	NS	NS	NS
ENSMUSG00000038884	A230050P20Rik	protein_coding	10.7669	NS	18.603	NS	NS	NS
ENSMUSG00000040473	A330021E22Rik	protein_coding	NS	NS	4.32883	NS	NS	NS
ENSMUSG00000097868	A330069E16Rik	lincRNA	2.02843	NS	2.02843	NS	NS	NS
ENSMUSG00000090564	A430057M04Rik	processed_transcript	4.65267	NS	8.5772	NS	NS	NS
ENSMUSG00000045838	A430105I19Rik	protein_coding	0.283743	NS	0.288822	NS	NS	NS
ENSMUSG00000054135	A430110L20Rik	lincRNA	6.41727	NS	6.41727	NS	NS	NS
ENSMUSG00000006462	A530013C23Rik	lincRNA	3.23173	NS	3.23173	NS	NS	11.2466
ENSMUSG00000097124	A530020G20Rik	lincRNA	5.46438	NS	5.46438	NS	NS	0.517655
ENSMUSG00000037761	Actr5	protein_coding	NS	NS	NS	NS	NS	2.08982
ENSMUSG00000003779	Kif20a	protein_coding	0.546978	NS	NS	NS	NS	NS
ENSMUSG00000014852	Adamts13	protein_coding	NS	NS	NS	0.479416	NS	NS
ENSMUSG00000089844	A530032D15Rik	protein_coding	NS	NS	0.211059	NS	NS	NS
ENSMUSG00000021510	A530054K11Rik	protein_coding	2.27788	NS	1.78647	NS	NS	NS
ENSMUSG00000046169	Adamts6	protein_coding	44.049	NS	15.3405	0.42165	NS	NS
ENSMUSG00000028041	Adam15	protein_coding	NS	NS	NS	NS	NS	0.364635
ENSMUSG00000054293	A630033H20Rik	protein_coding	12.1631	NS	15.3327	NS	NS	NS
ENSMUSG00000011256	Adam19	protein_coding	17.9569	NS	23.1426	NS	NS	0.358982
ENSMUSG00000086725	A630052C17Rik	processed_transcript	NS	NS	2.35956	NS	NS	NS
ENSMUSG00000085566	A730017L22Rik	processed_transcript	2.41068	NS	2.59592	NS	NS	NS
ENSMUSG00000044522	A730020M07Rik	protein_coding	66.471	NS	34.0046	NS	NS	NS
ENSMUSG00000086552	A730090H04Rik	antisense	0.0522786	NS	0.0522786	NS	NS	NS
ENSMUSG00000059901	Adamts14	protein_coding	NS	NS	7.90376	NS	NS	0.177297
ENSMUSG00000097413	A830052D11Rik	lincRNA	5.25595	NS	5.25595	NS	NS	NS
ENSMUSG00000044150	A830080D01Rik	protein_coding	2.99538	NS	2.84278	NS	NS	NS
ENSMUSG00000087143	A830082K12Rik	antisense	13.0461	NS	13.0461	NS	NS	NS
ENSMUSG00000043822	Adamtsl5	protein_coding	NS	NS	NS	NS	NS	0.624803
ENSMUSG00000003955	Fam162a	protein_coding	0.432804	NS	NS	NS	NS	NS
ENSMUSG00000045506	A930002H24Rik	protein_coding	13.7535	NS	7.61568	NS	NS	NS
ENSMUSG00000027951	Adar	protein_coding	1.81826	NS	1.79185	NS	NS	0.302179
ENSMUSG00000097610	A930012L18Rik	lincRNA	3.18654	NS	3.18654	NS	2.94324	NS
ENSMUSG00000063109	A930013B10Rik	antisense	3.8021	NS	3.8021	NS	NS	NS
ENSMUSG00000085819	A930028C08Rik	antisense	1.66044	NS	1.66044	NS	NS	NS
ENSMUSG00000020262	Adarb1	protein_coding	NS	NS	0.470714	NS	NS	0.377434
ENSMUSG00000019808	Adat2	protein_coding	NS	NS	NS	NS	NS	1.82407
ENSMUSG00000035370	Adat3	protein_coding	NS	NS	NS	NS	NS	0.408564
ENSMUSG00000083307	AA414768	pseudogene	37.3553	NS	5.26286	NS	NS	NS
ENSMUSG00000025026	Add3	protein_coding	0.46323	NS	0.270791	0.588787	NS	NS
ENSMUSG00000031960	Aars	protein_coding	1.8639	NS	2.55152	NS	NS	NS
ENSMUSG00000003762	Adck4	protein_coding	NS	NS	NS	NS	NS	1.74313
ENSMUSG00000050296	Abca12	protein_coding	NS	NS	0.000926383	NS	NS	NS
ENSMUSG00000028970	Abcb1b	protein_coding	0.323327	NS	0.429223	NS	NS	NS
ENSMUSG00000026198	Abcb6	protein_coding	NS	NS	1.81958	NS	NS	NS
ENSMUSG00000004285	Atp6v1f	protein_coding	1.69113	NS	NS	NS	NS	NS
ENSMUSG00000028973	Abcb8	protein_coding	NS	NS	0.533763	NS	NS	NS
ENSMUSG00000031659	Adcy7	protein_coding	8.1955	NS	9.42008	NS	NS	0.128758
ENSMUSG00000020865	Abcc3	protein_coding	6.87713	NS	5.38682	NS	NS	NS
ENSMUSG00000032849	Abcc4	protein_coding	4.0852	NS	9.2502	NS	NS	NS
ENSMUSG00000024130	Abca3	protein_coding	NS	NS	NS	NS	0.580598	NS
ENSMUSG00000030232	Aebp2	protein_coding	NS	NS	NS	0.475433	NS	NS
ENSMUSG00000028127	Abcd3	protein_coding	1.58768	NS	1.72046	NS	NS	NS
ENSMUSG00000028953	Abcf2	protein_coding	1.60405	NS	2.06591	NS	NS	NS
ENSMUSG00000029778	Adcyap1r1	protein_coding	NS	NS	NS	NS	NS	6.33613
ENSMUSG00000044387	2410080I02Rik	lincRNA	NS	5.76619	NS	NS	0.196028	NS
ENSMUSG00000029802	Abcg2	protein_coding	NS	NS	2.29237	NS	NS	NS
ENSMUSG00000033157	Abhd10	protein_coding	NS	NS	2.37246	NS	NS	NS
ENSMUSG00000040532	Abhd11	protein_coding	0.548477	NS	0.419901	NS	NS	NS
ENSMUSG00000042210	Abhd14a	protein_coding	NS	NS	2.02861	NS	NS	NS
ENSMUSG00000028138	Adh5	protein_coding	1.76934	NS	2.14475	NS	NS	1.6243
ENSMUSG00000004610	Etfb	protein_coding	1.51793	NS	NS	NS	NS	NS
ENSMUSG00000033400	Agl	protein_coding	2.19259	NS	2.37782	0.613118	NS	NS
ENSMUSG00000039197	Adk	protein_coding	1.94661	NS	1.61674	NS	NS	1.58599
ENSMUSG00000054136	Adm2	protein_coding	2.42466	NS	2.15295	NS	NS	2.33641
ENSMUSG00000018500	Adora2b	protein_coding	2.30164	NS	1.93045	NS	NS	7.60088
ENSMUSG00000035283	Adrb1	protein_coding	NS	NS	NS	NS	NS	8.4922
ENSMUSG00000026922	Agpat2	protein_coding	NS	NS	NS	1.65932	NS	1.7535
ENSMUSG00000073236	2500004C02Rik	processed_transcript	NS	2.20157	NS	NS	NS	NS
ENSMUSG00000042410	Agps	protein_coding	NS	NS	NS	0.611202	NS	NS
ENSMUSG00000026782	Abi2	protein_coding	2.82088	NS	3.37161	NS	NS	NS
ENSMUSG00000025085	Ablim1	protein_coding	NS	NS	0.0383984	NS	NS	NS
ENSMUSG00000032735	Ablim3	protein_coding	NS	NS	0.0560649	NS	NS	NS
ENSMUSG00000073755	5730409E04Rik	protein_coding	2.35496	1.97459	4.86782	NS	NS	0.505278
ENSMUSG00000044060	A830010M20Rik	protein_coding	NS	1.50288	NS	NS	NS	NS
ENSMUSG00000010651	Acaa1b	protein_coding	NS	NS	0.56407	NS	NS	NS
ENSMUSG00000011148	Adssl1	protein_coding	NS	NS	NS	NS	0.519428	2.67682
ENSMUSG00000026491	Ahctf1	protein_coding	NS	NS	NS	0.613658	NS	NS
ENSMUSG00000030861	Acadsb	protein_coding	2.42273	NS	2.44216	NS	NS	NS
ENSMUSG00000022185	Acin1	protein_coding	NS	NS	1.87063	NS	1.69016	NS
ENSMUSG00000044337	Ackr3	protein_coding	0.264212	NS	0.135136	NS	0.511467	NS
ENSMUSG00000027671	Actl6a	protein_coding	NS	NS	NS	NS	1.52614	NS
ENSMUSG00000042505	Acn9	protein_coding	NS	NS	0.658235	NS	NS	NS
ENSMUSG00000020620	Abca8b	protein_coding	NS	1.86674	NS	NS	NS	NS
ENSMUSG00000021226	Acot2	protein_coding	7.33973	NS	5.03581	NS	NS	NS
ENSMUSG00000033032	Afap1l1	protein_coding	NS	NS	NS	NS	NS	0.103468
ENSMUSG00000025083	Afap1l2	protein_coding	NS	NS	NS	NS	NS	0.249715
ENSMUSG00000049659	Aftph	protein_coding	NS	NS	NS	NS	NS	0.565015
ENSMUSG00000005078	Jkamp	protein_coding	1.65084	NS	NS	NS	NS	NS
ENSMUSG00000002103	Acp2	protein_coding	2.9937	NS	3.89154	NS	NS	NS
ENSMUSG00000029165	Agbl5	protein_coding	NS	NS	0.377417	NS	NS	3.03803
ENSMUSG00000069833	Ahnak	protein_coding	0.461641	NS	NS	0.605783	NS	NS
ENSMUSG00000050103	Agmo	protein_coding	NS	NS	NS	NS	NS	0.174645
ENSMUSG00000045165	AI467606	protein_coding	NS	NS	NS	0.131853	NS	NS
ENSMUSG00000001211	Agpat3	protein_coding	NS	NS	NS	NS	NS	0.665907
ENSMUSG00000031278	Acsl4	protein_coding	2.31327	NS	4.0173	NS	NS	NS
ENSMUSG00000022016	Akap11	protein_coding	NS	NS	1.74772	0.600856	NS	NS
ENSMUSG00000024981	Acsl5	protein_coding	0.285282	NS	0.321288	NS	NS	NS
ENSMUSG00000041936	Agrn	protein_coding	NS	NS	NS	NS	NS	0.460463
ENSMUSG00000027597	Ahcy	protein_coding	NS	NS	NS	NS	NS	3.3049
ENSMUSG00000086241	4930483K19Rik	antisense	0.296518	0.455959	0.296518	NS	NS	NS
ENSMUSG00000035783	Acta2	protein_coding	17.1824	NS	9.05537	NS	NS	NS
ENSMUSG00000059430	Actg2	protein_coding	87.7967	NS	130.064	NS	NS	NS
ENSMUSG00000005299	Letm1	protein_coding	0.616825	NS	NS	NS	NS	NS
ENSMUSG00000025228	Actr1a	protein_coding	0.65462	NS	0.641208	NS	NS	NS
ENSMUSG00000037351	Actr1b	protein_coding	2.16009	NS	1.87454	NS	NS	NS
ENSMUSG00000000532	Acvr1b	protein_coding	NS	NS	0.354715	NS	NS	NS
ENSMUSG00000005357	Slc1a6	protein_coding	inf	NS	inf	NS	NS	NS
ENSMUSG00000037692	Ahdc1	protein_coding	NS	NS	NS	NS	NS	0.600323
ENSMUSG00000000530	Acvrl1	protein_coding	2.6624	NS	3.28639	NS	NS	NS
ENSMUSG00000060935	AI597468	protein_coding	2.30447	NS	1.89394	NS	NS	0.564996
ENSMUSG00000005378	Wbscr22	protein_coding	0.662218	NS	NS	NS	NS	NS
ENSMUSG00000023075	Akirin1	protein_coding	NS	NS	NS	0.661227	NS	NS
ENSMUSG00000028743	Akr7a5	protein_coding	NS	NS	NS	2.04947	NS	NS
ENSMUSG00000085785	4933425H06Rik	antisense	NS	9.38325	NS	NS	NS	NS
ENSMUSG00000015134	Aldh1a3	protein_coding	0.0145409	NS	NS	0.48967	NS	NS
ENSMUSG00000073490	AI607873	protein_coding	NS	NS	NS	NS	NS	0.379864
ENSMUSG00000052593	Adam17	protein_coding	0.661259	NS	0.638846	NS	NS	NS
ENSMUSG00000005501	Usp40	protein_coding	1.8441	NS	NS	NS	NS	NS
ENSMUSG00000042901	Aida	protein_coding	2.25143	NS	2.74433	NS	NS	0.509397
ENSMUSG00000001864	Aif1l	protein_coding	4.14311	NS	2.58466	NS	NS	7.16841
ENSMUSG00000025964	Adam23	protein_coding	NS	NS	7.99747	NS	NS	NS
ENSMUSG00000005534	Insr	protein_coding	1.80846	NS	NS	NS	NS	NS
ENSMUSG00000027318	Adam33	protein_coding	inf	NS	19.2558	NS	NS	NS
ENSMUSG00000019806	Aig1	protein_coding	NS	NS	NS	NS	NS	2.68562
ENSMUSG00000040729	AK129341	protein_coding	7.5955	NS	3.75711	NS	NS	26.7103
ENSMUSG00000025473	Adam8	protein_coding	0.010307	NS	0.01152	NS	NS	NS
ENSMUSG00000031555	Adam9	protein_coding	3.08442	NS	2.79134	NS	NS	NS
ENSMUSG00000005621	Zfp592	protein_coding	1.56614	NS	NS	NS	NS	NS
ENSMUSG00000031023	Akip1	protein_coding	NS	NS	0.329799	NS	NS	1.67967
ENSMUSG00000022893	Adamts1	protein_coding	NS	NS	0.436912	NS	NS	NS
ENSMUSG00000028291	Akirin2	protein_coding	NS	NS	NS	NS	NS	1.52231
ENSMUSG00000030088	Aldh1l1	protein_coding	NS	2.45591	0.168073	2.7298	NS	0.176885
ENSMUSG00000024299	Adamts10	protein_coding	6.96034	NS	7.16121	NS	NS	NS
ENSMUSG00000047497	Adamts12	protein_coding	11.7702	NS	16.9201	NS	NS	NS
ENSMUSG00000001642	Akr1b3	protein_coding	NS	NS	NS	NS	NS	0.546568
ENSMUSG00000005774	Rfx5	protein_coding	0.479566	NS	NS	NS	NS	NS
ENSMUSG00000021214	Akr1c18	protein_coding	NS	NS	NS	NS	NS	4.58091
ENSMUSG00000019699	Akt3	protein_coding	2.24773	NS	2.98204	NS	NS	1.59541
ENSMUSG00000036545	Adamts2	protein_coding	NS	NS	4.72813	NS	NS	NS
ENSMUSG00000006403	Adamts4	protein_coding	NS	NS	3.0939	NS	NS	NS
ENSMUSG00000005893	Nr2c2	protein_coding	1.64637	NS	NS	NS	NS	NS
ENSMUSG00000052551	Adarb2	protein_coding	0.0566807	NS	NS	NS	2.68333	NS
ENSMUSG00000022894	Adamts5	protein_coding	9.57201	NS	19.381	NS	NS	NS
ENSMUSG00000017631	Abr	protein_coding	NS	1.69704	2.00445	NS	NS	0.665223
ENSMUSG00000032363	Adamts7	protein_coding	NS	NS	2.15831	NS	NS	NS
ENSMUSG00000030022	Adamts9	protein_coding	2.82231	NS	7.4389	NS	NS	NS
ENSMUSG00000056413	Adap1	protein_coding	NS	NS	0.0294787	NS	NS	NS
ENSMUSG00000025007	Aldh18a1	protein_coding	2.51869	NS	2.14154	NS	NS	1.66709
ENSMUSG00000053279	Aldh1a1	protein_coding	NS	NS	NS	NS	NS	1.90923
ENSMUSG00000031949	Adat1	protein_coding	NS	NS	1.79397	NS	NS	NS
ENSMUSG00000021044	Adck1	protein_coding	0.51174	NS	0.424412	NS	NS	NS
ENSMUSG00000006024	Napa	protein_coding	1.51359	NS	NS	NS	NS	NS
ENSMUSG00000024747	Aldh1a7	protein_coding	NS	NS	NS	NS	NS	62.9545
ENSMUSG00000029455	Aldh2	protein_coding	2.30486	NS	1.97309	1.92547	NS	NS
ENSMUSG00000006127	Inpp5k	protein_coding	0.448215	NS	NS	NS	NS	NS
ENSMUSG00000006134	Crkl	protein_coding	1.6748	NS	NS	NS	NS	NS
ENSMUSG00000046947	Adck2	protein_coding	0.431422	NS	0.365854	NS	NS	NS
ENSMUSG00000021536	Adcy2	protein_coding	87.6838	NS	85.248	NS	NS	NS
ENSMUSG00000024885	Aldh3b1	protein_coding	NS	1.77884	NS	1.75004	NS	NS
ENSMUSG00000020654	Adcy3	protein_coding	2.27818	NS	2.53673	NS	NS	NS
ENSMUSG00000035561	Aldh1b1	protein_coding	29.2259	NS	14.4346	NS	NS	0.137394
ENSMUSG00000027605	Acss2	protein_coding	NS	0.508131	0.117052	NS	NS	NS
ENSMUSG00000028737	Aldh4a1	protein_coding	NS	NS	NS	1.75071	NS	0.393534
ENSMUSG00000045730	Adrb2	protein_coding	NS	NS	0.0281008	NS	0.362129	NS
ENSMUSG00000017390	Aldoc	protein_coding	NS	NS	NS	NS	NS	25.6219
ENSMUSG00000006288	Ttc5	protein_coding	1.71739	NS	NS	NS	NS	NS
ENSMUSG00000022220	Adcy4	protein_coding	36.6397	NS	96.7545	NS	NS	NS
ENSMUSG00000036632	Alg5	protein_coding	NS	NS	1.58415	NS	NS	0.604806
ENSMUSG00000044339	Alkbh2	protein_coding	NS	NS	NS	NS	NS	4.00732
ENSMUSG00000022994	Adcy6	protein_coding	NS	NS	1.76841	NS	NS	NS
ENSMUSG00000060063	Alox5ap	protein_coding	NS	NS	NS	NS	NS	3.62591
ENSMUSG00000028028	Alpk1	protein_coding	NS	NS	NS	NS	NS	0.406599
ENSMUSG00000060244	Alyref2	protein_coding	NS	NS	NS	NS	NS	3.31522
ENSMUSG00000075470	Alg10b	protein_coding	2.10587	NS	3.23411	0.521367	NS	NS
ENSMUSG00000074207	Adh1	protein_coding	179.559	NS	31.95	NS	NS	NS
ENSMUSG00000063953	Amd2	protein_coding	NS	NS	NS	NS	NS	0.599126
ENSMUSG00000006395	Hyi	polymorphic_pseudogene	NS	NS	NS	NS	NS	2.50454
ENSMUSG00000055301	Adh7	protein_coding	NS	NS	7.10572	NS	NS	NS
ENSMUSG00000026457	Adipor1	protein_coding	NS	NS	0.481455	NS	NS	NS
ENSMUSG00000050947	Amigo1	protein_coding	2.21635	NS	NS	NS	NS	1.51605
ENSMUSG00000042225	Ammecr1	protein_coding	NS	NS	NS	NS	NS	0.458974
ENSMUSG00000006435	Neurl1a	protein_coding	2.87161	NS	NS	NS	NS	NS
ENSMUSG00000032531	Amotl2	protein_coding	NS	NS	NS	NS	NS	1.9511
ENSMUSG00000006456	Rbm14	protein_coding	0.471156	NS	NS	NS	NS	NS
ENSMUSG00000051149	Adnp	protein_coding	2.97596	NS	2.27876	NS	NS	NS
ENSMUSG00000057134	Ado	protein_coding	1.65859	NS	1.56252	NS	NS	NS
ENSMUSG00000027889	Ampd2	protein_coding	NS	NS	NS	NS	NS	0.480238
ENSMUSG00000025236	Adpgk	protein_coding	NS	NS	2.04529	NS	NS	NS
ENSMUSG00000002844	Adprh	protein_coding	1.95841	NS	2.39887	NS	NS	NS
ENSMUSG00000042558	Adprhl2	protein_coding	NS	NS	0.581641	NS	NS	NS
ENSMUSG00000027335	Adra1d	protein_coding	60.8021	NS	168.368	NS	NS	NS
ENSMUSG00000033717	Adra2a	protein_coding	140.108	NS	20.4356	NS	NS	NS
ENSMUSG00000019256	Ahr	protein_coding	0.1497	NS	0.0888942	NS	0.593815	NS
ENSMUSG00000036820	Amdhd2	protein_coding	NS	NS	NS	2.72464	NS	NS
ENSMUSG00000006705	Pknox1	protein_coding	1.76702	NS	NS	NS	NS	NS
ENSMUSG00000006715	Gmnn	protein_coding	0.406581	NS	NS	NS	NS	NS
ENSMUSG00000006717	Acot13	protein_coding	1.8	NS	NS	NS	NS	NS
ENSMUSG00000087267	4933427J07Rik	antisense	NS	1.63023	NS	NS	NS	NS
ENSMUSG00000030609	Aen	protein_coding	NS	NS	1.63155	NS	NS	NS
ENSMUSG00000029094	Afap1	protein_coding	3.9097	NS	3.64846	NS	NS	NS
ENSMUSG00000031189	Aff2	protein_coding	26.1267	NS	40.3591	NS	NS	NS
ENSMUSG00000037138	Aff3	protein_coding	6.07705	NS	10.82	NS	NS	NS
ENSMUSG00000031521	Aga	protein_coding	2.29896	NS	2.52965	NS	NS	NS
ENSMUSG00000029610	Aimp2	protein_coding	NS	NS	NS	NS	1.95907	NS
ENSMUSG00000055013	Agap1	protein_coding	1.69603	NS	1.91984	NS	NS	NS
ENSMUSG00000040812	Agbl2	protein_coding	4.98636	NS	10.6523	NS	NS	NS
ENSMUSG00000074264	Amy1	protein_coding	NS	NS	NS	NS	NS	0.210007
ENSMUSG00000020107	Anapc16	protein_coding	NS	NS	2.01046	NS	NS	0.532323
ENSMUSG00000005686	Ampd3	protein_coding	NS	NS	NS	1.58698	NS	2.45186
ENSMUSG00000026634	Angel2	protein_coding	NS	NS	NS	NS	NS	0.598206
ENSMUSG00000007038	Neu1	protein_coding	1.57017	NS	NS	NS	NS	NS
ENSMUSG00000022265	Ank	protein_coding	NS	NS	0.640912	NS	NS	0.423009
ENSMUSG00000020790	Ankfy1	protein_coding	NS	NS	NS	NS	NS	0.665565
ENSMUSG00000028842	Ago3	protein_coding	2.12233	NS	1.60998	NS	NS	NS
ENSMUSG00000034254	Agpat1	protein_coding	1.84497	NS	1.74131	NS	NS	NS
ENSMUSG00000031545	Agpat6	protein_coding	1.52538	NS	1.86363	NS	NS	NS
ENSMUSG00000021557	Agtpbp1	protein_coding	NS	NS	1.66661	NS	NS	NS
ENSMUSG00000049115	Agtr1a	protein_coding	19.9719	NS	88.8585	NS	NS	NS
ENSMUSG00000041870	Ankrd13a	protein_coding	NS	NS	NS	NS	NS	0.635829
ENSMUSG00000060923	Acyp2	protein_coding	NS	1.73025	8.08408	NS	NS	NS
ENSMUSG00000027893	Ahcyl1	protein_coding	1.69237	NS	1.59045	NS	NS	NS
ENSMUSG00000057766	Ankrd29	protein_coding	NS	NS	NS	NS	NS	0.0821308
ENSMUSG00000029176	Anapc4	protein_coding	NS	NS	1.62662	0.599563	1.53407	NS
ENSMUSG00000007655	Cav1	protein_coding	0.489216	NS	NS	NS	NS	NS
ENSMUSG00000019986	Ahi1	protein_coding	3.37764	NS	7.03201	NS	NS	NS
ENSMUSG00000049097	Ankrd34a	protein_coding	11.8066	NS	24.8421	NS	NS	1.59291
ENSMUSG00000079610	Ankrd39	protein_coding	NS	NS	NS	1.53332	NS	NS
ENSMUSG00000024045	Akap8	protein_coding	NS	NS	1.80498	NS	1.56186	NS
ENSMUSG00000020288	Ahsa2	protein_coding	NS	NS	1.59675	NS	NS	NS
ENSMUSG00000007817	Zmiz1	protein_coding	2.05901	NS	NS	NS	NS	NS
ENSMUSG00000062753	AI413582	protein_coding	2.44456	NS	1.83036	NS	NS	NS
ENSMUSG00000071654	AI462493	protein_coding	NS	NS	0.503921	NS	NS	NS
ENSMUSG00000033055	Ankrd54	protein_coding	NS	NS	NS	NS	NS	0.629467
ENSMUSG00000034382	AI661453	protein_coding	NS	NS	0.00353619	NS	NS	NS
ENSMUSG00000022636	Alcam	protein_coding	NS	NS	0.203892	NS	0.423599	NS
ENSMUSG00000053297	AI854703	lincRNA	19.5298	NS	19.5298	NS	NS	NS
ENSMUSG00000040183	Ankrd6	protein_coding	1.70798	NS	1.92341	NS	NS	0.563861
ENSMUSG00000097842	9330104G04Rik	lincRNA	7.63707	1.86052	7.63707	0.0728165	NS	NS
ENSMUSG00000066191	Anks6	protein_coding	4.22119	NS	9.95835	NS	NS	0.552423
ENSMUSG00000019866	Aim1	protein_coding	0.00843927	NS	0.00570487	NS	NS	NS
ENSMUSG00000074968	Ano3	protein_coding	NS	NS	3.50014	NS	NS	2.35185
ENSMUSG00000012123	Aim1l	protein_coding	NS	NS	0.0030671	NS	NS	NS
ENSMUSG00000078247	Airn	antisense	0.205274	NS	0.205274	NS	NS	NS
ENSMUSG00000022178	Ajuba	protein_coding	NS	NS	0.634317	NS	NS	NS
ENSMUSG00000072109	A530040E14Rik	antisense	NS	1.50392	NS	NS	NS	NS
ENSMUSG00000026817	Ak1	protein_coding	NS	NS	3.48459	NS	NS	NS
ENSMUSG00000024659	Anxa1	protein_coding	0.0806059	NS	0.0656794	NS	NS	1.79097
ENSMUSG00000015702	Anxa9	protein_coding	0.193518	NS	0.0678655	NS	0.350693	0.482652
ENSMUSG00000052331	Ankrd44	protein_coding	NS	NS	NS	0.61003	NS	NS
ENSMUSG00000044864	Ankrd50	protein_coding	NS	NS	NS	0.594762	NS	1.56157
ENSMUSG00000078139	AK157302	protein_coding	NS	NS	1.73067	NS	NS	NS
ENSMUSG00000028527	Ak4	protein_coding	NS	NS	0.457253	NS	NS	NS
ENSMUSG00000039058	Ak5	protein_coding	30.7356	NS	35.9803	NS	NS	NS
ENSMUSG00000018428	Akap1	protein_coding	NS	NS	2.46532	NS	NS	NS
ENSMUSG00000020473	Aebp1	protein_coding	3.94466	2.30814	14.7134	NS	NS	0.660138
ENSMUSG00000034863	Ano8	protein_coding	NS	NS	NS	1.64944	NS	NS
ENSMUSG00000032257	Ankk1	protein_coding	NS	NS	NS	NS	5.16373	NS
ENSMUSG00000059708	Akap17b	protein_coding	NS	NS	0.306194	NS	NS	NS
ENSMUSG00000074238	Ap1ar	protein_coding	NS	NS	NS	NS	NS	0.624003
ENSMUSG00000029875	AI836003	protein_coding	NS	2.27101	NS	NS	NS	NS
ENSMUSG00000015749	Anp32e	protein_coding	NS	NS	NS	0.526344	1.88875	NS
ENSMUSG00000021597	Ankrd32	protein_coding	NS	NS	NS	NS	1.72586	NS
ENSMUSG00000002625	Akap8l	protein_coding	1.89403	NS	1.68293	NS	NS	NS
ENSMUSG00000002957	Ap2a2	protein_coding	NS	NS	NS	NS	NS	1.50999
ENSMUSG00000039158	Akna	protein_coding	8.92905	NS	9.49567	NS	NS	NS
ENSMUSG00000049565	Aknad1	protein_coding	NS	NS	0.0465376	NS	NS	NS
ENSMUSG00000061758	Akr1b10	protein_coding	1.62617	NS	1.80969	NS	NS	NS
ENSMUSG00000020198	Ap3d1	protein_coding	1.8014	NS	1.67765	NS	NS	0.433043
ENSMUSG00000001729	Akt1	protein_coding	1.61766	NS	2.12731	NS	NS	NS
ENSMUSG00000009079	Ewsr1	protein_coding	0.578979	NS	NS	NS	NS	NS
ENSMUSG00000011096	Akt1s1	protein_coding	2.66266	NS	2.44205	NS	NS	NS
ENSMUSG00000021866	Anxa11	protein_coding	0.523129	NS	0.493042	1.51601	NS	NS
ENSMUSG00000004056	Akt2	protein_coding	0.644435	NS	0.567974	NS	NS	NS
ENSMUSG00000026786	Apbb1ip	protein_coding	10.8619	NS	28.12	NS	NS	1.63174
ENSMUSG00000060279	Ap2a1	protein_coding	1.93608	NS	1.57574	1.53982	NS	NS
ENSMUSG00000040613	Apobec1	protein_coding	NS	NS	NS	NS	NS	0.407145
ENSMUSG00000009585	Apobec3	protein_coding	NS	NS	NS	NS	NS	2.13636
ENSMUSG00000022548	Apod	protein_coding	NS	NS	NS	NS	NS	0.0409372
ENSMUSG00000033576	Apol6	protein_coding	NS	NS	NS	NS	NS	0.222162
ENSMUSG00000021824	Ap3m1	protein_coding	NS	NS	NS	0.658911	NS	NS
ENSMUSG00000020256	Aldh1l2	protein_coding	9.16178	NS	6.38523	NS	NS	NS
ENSMUSG00000010601	Apol7a	protein_coding	NS	NS	NS	NS	NS	0.277036
ENSMUSG00000032952	Ap4b1	protein_coding	NS	NS	NS	0.457986	NS	NS
ENSMUSG00000057346	Apol9a	protein_coding	NS	NS	NS	NS	NS	0.441515
ENSMUSG00000068246	Apol9b	protein_coding	NS	NS	NS	NS	NS	0.370113
ENSMUSG00000010025	Aldh3a2	protein_coding	2.18343	NS	1.62813	NS	NS	NS
ENSMUSG00000075296	Aldh3b2	protein_coding	NS	NS	0.000435026	NS	NS	NS
ENSMUSG00000068264	Ap5s1	protein_coding	NS	NS	NS	1.7493	NS	NS
ENSMUSG00000004931	Apba3	protein_coding	NS	NS	NS	1.62059	NS	0.650905
ENSMUSG00000063362	Alg11	protein_coding	NS	NS	1.68527	NS	NS	NS
ENSMUSG00000039740	Alg2	protein_coding	2.3842	NS	3.07272	NS	NS	NS
ENSMUSG00000020263	Appl2	protein_coding	NS	NS	NS	NS	NS	0.517918
ENSMUSG00000035704	Alg8	protein_coding	1.72311	NS	2.80532	NS	NS	NS
ENSMUSG00000032059	Alg9	protein_coding	NS	NS	0.470001	NS	NS	NS
ENSMUSG00000042831	Alkbh6	protein_coding	1.77919	NS	1.70423	NS	NS	NS
ENSMUSG00000009863	Sdhb	protein_coding	1.53992	NS	NS	NS	NS	NS
ENSMUSG00000025899	Alkbh8	protein_coding	1.73328	NS	2.13341	NS	NS	NS
ENSMUSG00000009900	Wnt3a	protein_coding	NS	NS	0	NS	NS	NS
ENSMUSG00000046532	Ar	protein_coding	NS	NS	NS	NS	NS	0.397289
ENSMUSG00000063810	Alms1	protein_coding	NS	NS	2.28468	NS	NS	NS
ENSMUSG00000032845	Alpk2	protein_coding	NS	NS	0.447399	NS	NS	NS
ENSMUSG00000029378	Areg	protein_coding	0.109337	NS	NS	NS	NS	5.66116
ENSMUSG00000022244	Amacr	protein_coding	1.63802	NS	1.96326	NS	NS	NS
ENSMUSG00000037148	Arhgap10	protein_coding	NS	NS	NS	NS	NS	0.549427
ENSMUSG00000010048	Ifrd2	protein_coding	0.5192	NS	NS	NS	NS	NS
ENSMUSG00000070385	Ampd1	protein_coding	NS	NS	0.0469659	NS	NS	NS
ENSMUSG00000050022	Amz1	protein_coding	10.6915	NS	7.50686	NS	NS	NS
ENSMUSG00000036977	Anapc10	protein_coding	NS	NS	1.51184	NS	NS	NS
ENSMUSG00000035048	Anapc13	protein_coding	NS	NS	0.558468	NS	NS	NS
ENSMUSG00000041219	Arhgap11a	protein_coding	NS	NS	NS	NS	NS	1.80928
ENSMUSG00000025154	Arhgap19	protein_coding	NS	NS	0.366885	NS	NS	2.49564
ENSMUSG00000022799	Arhgap31	protein_coding	16.6083	NS	30.7545	NS	NS	0.294242
ENSMUSG00000071847	Apcdd1	protein_coding	NS	NS	0.607482	2.94022	NS	NS
ENSMUSG00000010453	Kansl3	protein_coding	1.69416	NS	NS	NS	NS	NS
ENSMUSG00000026965	Anapc2	protein_coding	NS	NS	0.642216	NS	NS	NS
ENSMUSG00000010476	Ebf3	protein_coding	87.3567	NS	inf	NS	NS	NS
ENSMUSG00000010529	Gm266	protein_coding	NS	NS	NS	NS	NS	inf
ENSMUSG00000033389	Arhgap44	protein_coding	NS	NS	1.77094	NS	NS	6.785
ENSMUSG00000032590	Apeh	protein_coding	NS	NS	NS	1.57831	NS	NS
ENSMUSG00000029472	Anapc5	protein_coding	NS	NS	1.57515	NS	NS	NS
ENSMUSG00000072115	Ang	protein_coding	4.5455	NS	3.71911	NS	NS	NS
ENSMUSG00000015750	Aph1a	protein_coding	NS	NS	NS	1.72446	NS	NS
ENSMUSG00000021257	Angel1	protein_coding	NS	NS	0.388711	NS	NS	NS
ENSMUSG00000031465	Angpt2	protein_coding	NS	NS	5.34392	NS	NS	NS
ENSMUSG00000010760	Phlda2	protein_coding	0.122385	NS	NS	NS	NS	NS
ENSMUSG00000002289	Angptl4	protein_coding	NS	NS	5.78213	NS	NS	NS
ENSMUSG00000038742	Angptl6	protein_coding	8.60211	NS	5.62074	NS	NS	NS
ENSMUSG00000030220	Arhgdib	protein_coding	4.66487	NS	9.23665	NS	NS	0.484413
ENSMUSG00000032826	Ank2	protein_coding	15.4574	NS	32.0544	NS	NS	NS
ENSMUSG00000069601	Ank3	protein_coding	0.396448	NS	0.279505	NS	NS	NS
ENSMUSG00000021950	Anxa8	protein_coding	NS	NS	0.0170704	NS	0.479816	NS
ENSMUSG00000040351	Ankib1	protein_coding	1.61696	NS	1.58301	NS	NS	NS
ENSMUSG00000024803	Ankrd1	protein_coding	14.6079	NS	15.9402	NS	NS	NS
ENSMUSG00000006651	Aplp1	protein_coding	25.4081	NS	16.8769	2.22806	NS	NS
ENSMUSG00000034647	Ankrd12	protein_coding	3.33456	NS	2.47089	NS	NS	NS
ENSMUSG00000038729	Akap2	protein_coding	4.98099	1.55242	8.71231	NS	NS	NS
ENSMUSG00000011263	Exoc3l2	protein_coding	0.00769955	NS	NS	NS	NS	NS
ENSMUSG00000047909	Ankrd16	protein_coding	1.94085	NS	1.90429	NS	NS	NS
ENSMUSG00000031996	Aplp2	protein_coding	NS	NS	NS	0.629781	NS	NS
ENSMUSG00000014496	Ankrd28	protein_coding	NS	NS	1.80865	NS	NS	NS
ENSMUSG00000073433	Arhgdig	protein_coding	NS	NS	NS	NS	NS	2.61849
ENSMUSG00000041977	Arhgef11	protein_coding	NS	NS	NS	NS	NS	0.549146
ENSMUSG00000041343	Ankrd42	protein_coding	3.02801	NS	1.94564	NS	NS	NS
ENSMUSG00000014498	Ankrd52	protein_coding	1.74467	NS	2.05667	NS	NS	NS
ENSMUSG00000059495	Arhgef12	protein_coding	NS	NS	NS	NS	NS	0.517329
ENSMUSG00000021895	Arhgef3	protein_coding	0.350128	NS	0.375647	NS	NS	0.448466
ENSMUSG00000037904	Ankrd9	protein_coding	0.609694	NS	0.554949	NS	NS	NS
ENSMUSG00000058589	Anks1b	protein_coding	3.68074	NS	10.0828	NS	NS	NS
ENSMUSG00000051517	Arhgef39	protein_coding	NS	NS	0.339747	NS	NS	1.98904
ENSMUSG00000012296	Tjap1	protein_coding	1.51251	NS	NS	NS	NS	NS
ENSMUSG00000004562	Arhgef40	protein_coding	3.19322	NS	2.88414	NS	NS	0.50466
ENSMUSG00000031075	Ano1	protein_coding	NS	NS	0.0111882	NS	NS	NS
ENSMUSG00000031133	Arhgef6	protein_coding	12.9807	NS	4.3647	NS	NS	0.361063
ENSMUSG00000012483	Rpa3	protein_coding	0.645238	NS	NS	NS	NS	NS
ENSMUSG00000048118	Arid4a	protein_coding	NS	NS	NS	NS	NS	0.627449
ENSMUSG00000064210	Ano6	protein_coding	1.67489	NS	2.11152	NS	NS	NS
ENSMUSG00000060904	Arl1	protein_coding	NS	NS	NS	NS	NS	0.520145
ENSMUSG00000032249	Anp32a	protein_coding	NS	NS	4.71414	NS	NS	NS
ENSMUSG00000028333	Anp32b	protein_coding	NS	NS	1.94173	NS	NS	NS
ENSMUSG00000033420	Antxr1	protein_coding	NS	NS	2.5877	NS	NS	NS
ENSMUSG00000027122	Arl14ep	protein_coding	NS	NS	NS	NS	NS	2.14383
ENSMUSG00000024944	Arl2	protein_coding	NS	NS	NS	NS	NS	1.65871
ENSMUSG00000073731	AI507597	antisense	NS	5.21299	NS	NS	NS	NS
ENSMUSG00000029338	Antxr2	protein_coding	4.4491	NS	5.43987	NS	NS	NS
ENSMUSG00000040564	Apoc1	protein_coding	NS	NS	0.0222088	31.9168	NS	NS
ENSMUSG00000013622	Atraid	protein_coding	1.67791	NS	NS	NS	NS	NS
ENSMUSG00000029207	Apbb2	protein_coding	1.84023	NS	3.07245	NS	1.6696	NS
ENSMUSG00000049866	Arl4c	protein_coding	NS	NS	NS	NS	NS	2.10625
ENSMUSG00000034936	Arl4d	protein_coding	NS	NS	0.151505	NS	NS	0.367638
ENSMUSG00000002985	Apoe	protein_coding	2.66737	NS	4.64335	0.379075	NS	NS
ENSMUSG00000004655	Aqp1	protein_coding	NS	NS	NS	3.52598	NS	NS
ENSMUSG00000032231	Anxa2	protein_coding	NS	NS	0.425154	NS	NS	NS
ENSMUSG00000013766	Ly6g6e	protein_coding	NS	NS	0	NS	NS	NS
ENSMUSG00000022602	Arc	protein_coding	NS	0.601344	0.0891393	3.25909	NS	NS
ENSMUSG00000029484	Anxa3	protein_coding	NS	NS	0.239252	NS	NS	NS
ENSMUSG00000074625	Arhgap40	protein_coding	NS	NS	0	2.33427	NS	NS
ENSMUSG00000050730	Arhgap42	protein_coding	3.10604	NS	1.67905	0.553276	0.540574	2.70181
ENSMUSG00000029994	Anxa4	protein_coding	NS	NS	0.455579	NS	NS	NS
ENSMUSG00000078954	Arhgap8	protein_coding	NS	NS	NS	1.94087	NS	7.46772
ENSMUSG00000027712	Anxa5	protein_coding	2.43918	NS	2.29975	NS	NS	NS
ENSMUSG00000018340	Anxa6	protein_coding	6.74389	NS	5.33103	NS	NS	NS
ENSMUSG00000027599	Armc1	protein_coding	NS	NS	NS	NS	NS	0.663656
ENSMUSG00000038525	Armc10	protein_coding	NS	NS	NS	NS	NS	1.99558
ENSMUSG00000040964	Arhgef10l	protein_coding	NS	NS	0.456436	NS	0.583621	NS
ENSMUSG00000019326	Aoc3	protein_coding	7.40417	NS	11.2564	NS	NS	NS
ENSMUSG00000014353	Tmem87b	protein_coding	1.69285	NS	NS	NS	NS	NS
ENSMUSG00000036093	Arl5a	protein_coding	1.63487	NS	1.73171	0.397099	NS	NS
ENSMUSG00000003033	Ap1m1	protein_coding	NS	NS	1.70026	NS	NS	NS
ENSMUSG00000003309	Ap1m2	protein_coding	NS	NS	0.000276924	NS	NS	NS
ENSMUSG00000031367	Ap1s2	protein_coding	2.76202	NS	3.82556	NS	NS	NS
ENSMUSG00000054702	Ap1s3	protein_coding	NS	NS	0.1042	NS	NS	NS
ENSMUSG00000017418	Arl5b	protein_coding	NS	NS	NS	0.536485	NS	1.93733
ENSMUSG00000072969	Armcx5	protein_coding	NS	NS	NS	NS	NS	0.613544
ENSMUSG00000015709	Arnt2	protein_coding	23.5113	NS	40.6085	NS	NS	4.5994
ENSMUSG00000000320	Alox12	protein_coding	NS	0.488155	NS	NS	NS	NS
ENSMUSG00000014603	Alx3	protein_coding	NS	NS	NS	NS	NS	inf
ENSMUSG00000014633	Cmc2	protein_coding	0.552092	NS	NS	NS	NS	NS
ENSMUSG00000039623	Ap5z1	protein_coding	2.29134	NS	1.92807	NS	NS	NS
ENSMUSG00000024897	Apba1	protein_coding	7.93013	NS	12.0886	NS	NS	NS
ENSMUSG00000037032	Apbb1	protein_coding	12.5472	NS	11.7692	NS	NS	NS
ENSMUSG00000020604	Arsg	protein_coding	6.0635	NS	3.46407	NS	NS	0.325445
ENSMUSG00000036885	Arhgef26	protein_coding	NS	NS	0.0763683	NS	0.336153	NS
ENSMUSG00000026960	Arl6ip6	protein_coding	NS	NS	NS	0.605161	NS	1.66144
ENSMUSG00000035960	Apex1	protein_coding	1.92607	NS	2.77199	NS	NS	NS
ENSMUSG00000046561	Arsj	protein_coding	NS	NS	NS	NS	NS	0.401652
ENSMUSG00000025269	Apex2	protein_coding	1.70705	NS	2.14263	NS	NS	NS
ENSMUSG00000010911	Apip	protein_coding	NS	NS	3.18916	NS	NS	NS
ENSMUSG00000048355	Arxes1	protein_coding	306.62	NS	217.887	NS	NS	2.41605
ENSMUSG00000002343	Armc6	protein_coding	1.52413	NS	NS	2.42276	NS	0.478675
ENSMUSG00000033508	Asprv1	protein_coding	NS	NS	0.000345846	NS	0.240364	NS
ENSMUSG00000048040	Arxes2	protein_coding	61.7031	NS	393.962	NS	NS	2.22399
ENSMUSG00000033781	Asb13	protein_coding	0.534722	NS	NS	NS	NS	0.364213
ENSMUSG00000048175	Asb8	protein_coding	NS	NS	NS	NS	NS	0.661316
ENSMUSG00000029752	Asns	protein_coding	1.59874	NS	1.6265	NS	NS	1.9114
ENSMUSG00000015087	Rabl6	protein_coding	0.580396	NS	NS	NS	NS	NS
ENSMUSG00000073652	Apol7d	protein_coding	14.135	NS	21.2365	NS	NS	NS
ENSMUSG00000047894	Ang2	protein_coding	NS	2.76486	NS	NS	NS	NS
ENSMUSG00000026095	Asnsd1	protein_coding	NS	NS	NS	NS	NS	1.53621
ENSMUSG00000027244	Atg13	protein_coding	NS	NS	NS	NS	0.565066	NS
ENSMUSG00000042350	Arel1	protein_coding	1.76535	NS	1.78879	NS	NS	NS
ENSMUSG00000062421	Arf2	protein_coding	NS	NS	1.75073	NS	NS	NS
ENSMUSG00000020774	Aspa	protein_coding	NS	NS	NS	NS	NS	0.0574842
ENSMUSG00000028207	Asph	protein_coding	2.17192	NS	2.55178	NS	NS	0.520719
ENSMUSG00000030314	Atg7	protein_coding	2.40492	NS	NS	NS	0.589812	NS
ENSMUSG00000021877	Arf4	protein_coding	1.78767	NS	2.05245	NS	NS	NS
ENSMUSG00000015289	Lage3	protein_coding	0.472923	NS	NS	NS	NS	NS
ENSMUSG00000020440	Arf5	protein_coding	0.460935	NS	0.363753	NS	NS	NS
ENSMUSG00000027255	Arfgap2	protein_coding	NS	NS	0.654447	NS	NS	NS
ENSMUSG00000015312	Gadd45b	protein_coding	0.206403	NS	NS	NS	NS	NS
ENSMUSG00000076441	Ass1	protein_coding	2.81761	NS	2.22844	NS	NS	0.226891
ENSMUSG00000032567	Aste1	protein_coding	NS	NS	NS	NS	NS	0.639774
ENSMUSG00000019987	Arg1	protein_coding	NS	NS	0.000427007	NS	NS	NS
ENSMUSG00000040459	Arglu1	protein_coding	NS	NS	1.52913	NS	NS	NS
ENSMUSG00000049047	Armcx3	protein_coding	3.53123	NS	3.03656	0.62406	NS	NS
ENSMUSG00000042548	Asxl1	protein_coding	NS	NS	NS	NS	NS	1.50465
ENSMUSG00000053199	Arhgap20	protein_coding	38.3587	NS	40.0817	NS	NS	NS
ENSMUSG00000057315	Arhgap24	protein_coding	2.68367	NS	4.11044	NS	NS	NS
ENSMUSG00000036452	Arhgap26	protein_coding	NS	NS	3.21204	NS	NS	NS
ENSMUSG00000015597	Zfp318	protein_coding	1.93147	NS	NS	NS	NS	NS
ENSMUSG00000015647	Lama5	protein_coding	0.139529	NS	NS	NS	NS	NS
ENSMUSG00000034255	Arhgap27	protein_coding	NS	NS	0.0621945	NS	NS	NS
ENSMUSG00000024043	Arhgap28	protein_coding	1.56308	NS	2.33152	NS	NS	NS
ENSMUSG00000040187	Arntl2	protein_coding	0.446323	NS	NS	0.453052	NS	NS
ENSMUSG00000015671	Psma2	protein_coding	0.653361	NS	NS	NS	NS	NS
ENSMUSG00000015672	Mrpl32	protein_coding	0.540377	NS	NS	NS	NS	NS
ENSMUSG00000013662	Atad1	protein_coding	NS	NS	NS	NS	NS	1.59197
ENSMUSG00000041444	Arhgap32	protein_coding	0.252977	NS	0.203177	NS	NS	NS
ENSMUSG00000033697	Arhgap39	protein_coding	NS	NS	2.36744	NS	NS	NS
ENSMUSG00000060216	Arrb2	protein_coding	NS	NS	NS	1.97438	0.391102	NS
ENSMUSG00000033379	Atp6v0b	protein_coding	1.52015	NS	NS	NS	0.64219	NS
ENSMUSG00000031982	Arv1	protein_coding	1.80434	NS	1.86224	1.74	NS	NS
ENSMUSG00000031591	Asah1	protein_coding	3.82353	NS	3.48714	0.538553	NS	NS
ENSMUSG00000015755	Tab2	protein_coding	1.60631	NS	NS	NS	NS	NS
ENSMUSG00000025533	Asl	protein_coding	NS	NS	NS	1.7187	NS	NS
ENSMUSG00000024773	Atg2a	protein_coding	NS	NS	NS	NS	NS	0.619606
ENSMUSG00000038160	Atg5	protein_coding	NS	NS	NS	NS	NS	0.663641
ENSMUSG00000025132	Arhgdia	protein_coding	1.98271	NS	2.36778	NS	NS	NS
ENSMUSG00000033124	Atg9a	protein_coding	NS	NS	0.531935	NS	NS	0.661521
ENSMUSG00000031441	Atp11a	protein_coding	NS	NS	NS	NS	NS	0.631732
ENSMUSG00000026576	Atp1b1	protein_coding	NS	NS	2.15959	NS	NS	3.50129
ENSMUSG00000015850	Adamtsl4	protein_coding	0.0379193	NS	NS	NS	NS	NS
ENSMUSG00000015880	Ncapg	protein_coding	0.641496	NS	NS	NS	NS	NS
ENSMUSG00000032412	Atp1b3	protein_coding	NS	NS	NS	NS	NS	0.426294
ENSMUSG00000028059	Arhgef2	protein_coding	3.77202	NS	3.91967	NS	NS	NS
ENSMUSG00000019467	Arhgef25	protein_coding	2.71001	NS	2.77625	NS	NS	NS
ENSMUSG00000015971	Actr8	protein_coding	0.664362	NS	NS	NS	NS	NS
ENSMUSG00000020566	Atp6v1c2	protein_coding	NS	NS	0.00260166	NS	0.289755	NS
ENSMUSG00000022360	Atad2	protein_coding	NS	NS	NS	0.516166	NS	NS
ENSMUSG00000025781	Atp5c1	protein_coding	NS	NS	NS	NS	NS	1.82251
ENSMUSG00000045094	Arhgef37	protein_coding	NS	NS	0.0436571	NS	NS	NS
ENSMUSG00000019087	Atp6ap1	protein_coding	2.52433	NS	2.30329	NS	NS	0.624314
ENSMUSG00000037509	Arhgef4	protein_coding	NS	NS	0.0728053	NS	NS	NS
ENSMUSG00000052812	Atad2b	protein_coding	NS	NS	NS	0.431892	NS	NS
ENSMUSG00000027104	Atf2	protein_coding	1.55537	NS	1.51811	0.534012	NS	NS
ENSMUSG00000013160	Atp6v0d1	protein_coding	2.15555	NS	NS	NS	0.613993	0.647521
ENSMUSG00000033542	Arhgef5	protein_coding	0.202001	NS	0.131586	NS	NS	NS
ENSMUSG00000039347	Atp6v0e2	protein_coding	5.77257	NS	7.82658	NS	NS	56.143
ENSMUSG00000027546	Atp9a	protein_coding	NS	NS	0.515828	NS	NS	463.83
ENSMUSG00000037447	Arid5a	protein_coding	NS	NS	1.92683	NS	NS	NS
ENSMUSG00000099083	ATF7	protein_coding	NS	NS	NS	0.664798	NS	NS
ENSMUSG00000057594	Arl16	protein_coding	0.551081	NS	0.577791	NS	NS	NS
ENSMUSG00000048997	Atxn7l2	protein_coding	1.59401	NS	2.41262	NS	1.51355	0.555927
ENSMUSG00000047446	Arl4a	protein_coding	NS	NS	0.46262	NS	NS	NS
ENSMUSG00000027496	Aurka	protein_coding	0.421321	NS	NS	NS	NS	1.9072
ENSMUSG00000053935	Atf7ip	protein_coding	1.52824	NS	NS	0.618701	NS	1.66969
ENSMUSG00000022722	Arl6	protein_coding	NS	NS	2.13253	NS	NS	NS
ENSMUSG00000029404	Arl6ip4	protein_coding	0.514335	NS	0.614044	NS	NS	NS
ENSMUSG00000026426	Arl8a	protein_coding	2.80522	NS	2.18043	NS	NS	NS
ENSMUSG00000022309	Angpt1	protein_coding	NS	2.47471	NS	NS	NS	NS
ENSMUSG00000005986	Ankrd13d	protein_coding	NS	1.58193	0.17233	NS	NS	5.11228
ENSMUSG00000024774	Ankrd22	protein_coding	NS	0.547489	0.00335214	NS	NS	NS
ENSMUSG00000079418	Atg4a	protein_coding	NS	NS	NS	0.63452	NS	NS
ENSMUSG00000071324	Armc2	protein_coding	NS	NS	0.300586	NS	NS	NS
ENSMUSG00000042178	Armc5	protein_coding	1.75371	NS	1.94136	NS	NS	NS
ENSMUSG00000032468	Armc8	protein_coding	NS	NS	1.50492	NS	NS	NS
ENSMUSG00000020897	Aurkb	protein_coding	0.397032	NS	NS	NS	NS	1.74105
ENSMUSG00000062590	Armc9	protein_coding	1.82367	NS	1.70265	NS	NS	NS
ENSMUSG00000033460	Armcx1	protein_coding	5.42209	NS	5.59344	NS	NS	NS
ENSMUSG00000017002	Slpi	protein_coding	0.103656	NS	NS	NS	NS	NS
ENSMUSG00000033436	Armcx2	protein_coding	18.6528	NS	27.0882	NS	NS	NS
ENSMUSG00000028550	Atg4c	protein_coding	NS	NS	NS	0.477633	NS	NS
ENSMUSG00000078349	AW011738	protein_coding	NS	NS	NS	NS	NS	0.0968305
ENSMUSG00000049804	Armcx4	protein_coding	46.8258	NS	151.917	NS	NS	NS
ENSMUSG00000050394	Armcx6	protein_coding	7.20928	NS	7.48393	NS	NS	NS
ENSMUSG00000017188	Coa3	protein_coding	0.492851	NS	NS	NS	NS	NS
ENSMUSG00000000142	Axin2	protein_coding	NS	NS	0.279154	NS	NS	0.30635
ENSMUSG00000017221	Psmd3	protein_coding	0.650847	NS	NS	NS	NS	NS
ENSMUSG00000031539	Ap3m2	protein_coding	2.90292	1.58557	3.53338	NS	NS	NS
ENSMUSG00000034780	B3galt1	protein_coding	15.7205	NS	20.116	NS	NS	0.101851
ENSMUSG00000031803	B3gnt3	protein_coding	NS	NS	NS	NS	NS	0.0370215
ENSMUSG00000018585	Atox1	protein_coding	0.47067	NS	0.405008	1.82332	NS	NS
ENSMUSG00000055116	Arntl	protein_coding	2.34194	NS	2.66557	NS	NS	NS
ENSMUSG00000029621	Arpc1a	protein_coding	NS	NS	0.535078	NS	NS	NS
ENSMUSG00000022686	B3gnt5	protein_coding	10.2182	NS	19.2217	NS	NS	0.0102569
ENSMUSG00000029622	Arpc1b	protein_coding	1.79956	NS	1.95124	NS	NS	NS
ENSMUSG00000055415	Atp10b	protein_coding	NS	NS	NS	0.453257	NS	NS
ENSMUSG00000022533	Atp13a3	protein_coding	NS	NS	NS	0.441387	NS	NS
ENSMUSG00000055629	B4galnt4	protein_coding	0.0674796	NS	0.0913586	NS	NS	40.5519
ENSMUSG00000008475	Arpc5	protein_coding	NS	NS	0.538563	NS	NS	NS
ENSMUSG00000026972	Arrdc1	protein_coding	NS	NS	0.345631	NS	NS	NS
ENSMUSG00000032086	Bace1	protein_coding	4.84186	NS	4.07553	NS	NS	0.592765
ENSMUSG00000034112	Atp2c2	protein_coding	NS	NS	0	3.89758	0.316173	NS
ENSMUSG00000006057	Atp5g1	protein_coding	NS	NS	NS	1.60801	NS	NS
ENSMUSG00000002910	Arrdc2	protein_coding	0.248133	NS	0.225332	NS	NS	NS
ENSMUSG00000042082	Arsb	protein_coding	NS	NS	4.70491	NS	NS	NS
ENSMUSG00000040605	Bace2	protein_coding	NS	NS	NS	NS	NS	0.104812
ENSMUSG00000021592	Arsk	protein_coding	3.39278	NS	2.8327	NS	NS	NS
ENSMUSG00000034842	Art3	protein_coding	NS	NS	0.113313	NS	NS	NS
ENSMUSG00000051650	B3gnt2	protein_coding	0.352209	NS	0.192484	NS	0.546504	NS
ENSMUSG00000031007	Atp6ap2	protein_coding	3.42496	NS	2.4765	0.603175	NS	NS
ENSMUSG00000024121	Atp6v0c	protein_coding	NS	NS	1.50255	1.59749	NS	0.640845
ENSMUSG00000028782	Bai2	protein_coding	NS	NS	NS	NS	NS	6.62731
ENSMUSG00000000325	Arvcf	protein_coding	NS	NS	0.0930758	NS	NS	NS
ENSMUSG00000040054	Baz2a	protein_coding	NS	NS	NS	NS	NS	0.662426
ENSMUSG00000084957	Bbip1	protein_coding	NS	NS	1.81653	NS	NS	1.58763
ENSMUSG00000033792	Atp7a	protein_coding	NS	NS	NS	0.35858	NS	NS
ENSMUSG00000039831	Arhgap29	protein_coding	2.3477	0.54954	2.00075	NS	NS	NS
ENSMUSG00000063145	Bbs5	protein_coding	NS	NS	1.66339	NS	NS	2.06465
ENSMUSG00000037325	Bbs7	protein_coding	1.87632	NS	3.72676	NS	NS	0.63527
ENSMUSG00000003559	As3mt	protein_coding	28.4896	NS	17.6009	NS	NS	NS
ENSMUSG00000046876	Atxn1	protein_coding	0.545538	NS	NS	0.538652	NS	0.425083
ENSMUSG00000017778	Cox7c	protein_coding	0.664828	NS	NS	NS	NS	NS
ENSMUSG00000019132	BC005537	protein_coding	NS	NS	NS	NS	NS	0.554738
ENSMUSG00000035835	BC005764	protein_coding	6.72015	NS	7.2299	NS	NS	3.95237
ENSMUSG00000022377	Asap1	protein_coding	NS	NS	2.47839	NS	NS	NS
ENSMUSG00000052632	Asap2	protein_coding	NS	NS	1.83633	NS	NS	NS
ENSMUSG00000073139	BC023829	protein_coding	NS	NS	NS	NS	NS	0.64553
ENSMUSG00000029787	Avl9	protein_coding	1.77478	NS	NS	0.544228	NS	NS
ENSMUSG00000026311	Asb1	protein_coding	3.64771	NS	4.52255	NS	NS	NS
ENSMUSG00000038543	BC028528	protein_coding	3.58393	NS	8.69305	NS	NS	0.212904
ENSMUSG00000017861	Mybl2	protein_coding	0.527939	NS	NS	NS	NS	NS
ENSMUSG00000020305	Asb3	protein_coding	1.65366	NS	1.72666	NS	NS	NS
ENSMUSG00000044475	Ascc1	protein_coding	NS	NS	0.43817	NS	NS	NS
ENSMUSG00000038774	Ascc3	protein_coding	1.97964	NS	1.77372	NS	NS	NS
ENSMUSG00000041935	AW549877	protein_coding	2.16987	NS	NS	0.465817	NS	NS
ENSMUSG00000039285	Azi2	protein_coding	NS	NS	NS	0.660204	NS	NS
ENSMUSG00000036299	BC031181	protein_coding	NS	NS	NS	NS	NS	0.661014
ENSMUSG00000079445	B3gnt7	protein_coding	NS	NS	0.110815	NS	0.100855	NS
ENSMUSG00000031575	Ash2l	protein_coding	NS	NS	1.66591	NS	NS	NS
ENSMUSG00000040282	BC052040	protein_coding	NS	NS	0.541728	NS	NS	2.59382
ENSMUSG00000052456	Asna1	protein_coding	NS	NS	1.5478	NS	NS	NS
ENSMUSG00000018263	Tbx5	protein_coding	inf	NS	inf	NS	NS	NS
ENSMUSG00000045767	B230219D22Rik	protein_coding	1.72401	NS	1.95174	0.589371	NS	NS
ENSMUSG00000021763	BC067074	protein_coding	NS	NS	NS	NS	NS	64.5886
ENSMUSG00000076433	BC100451	protein_coding	NS	NS	6.21141	NS	NS	0.616384
ENSMUSG00000002015	Bcap31	protein_coding	NS	NS	NS	NS	NS	0.660185
ENSMUSG00000079065	BC005561	protein_coding	NS	NS	NS	NS	1.68657	NS
ENSMUSG00000059439	Bcas3	protein_coding	NS	NS	0.50094	NS	NS	0.577371
ENSMUSG00000018362	Kpna2	protein_coding	0.492125	NS	NS	NS	NS	NS
ENSMUSG00000033952	Aspm	protein_coding	0.351232	NS	0.480977	NS	NS	NS
ENSMUSG00000007659	Bcl2l1	protein_coding	0.633382	NS	0.479997	NS	NS	1.92755
ENSMUSG00000071649	B3gat3	protein_coding	NS	NS	NS	1.63691	NS	NS
ENSMUSG00000041406	BC055324	protein_coding	NS	NS	1.66946	NS	1.53076	NS
ENSMUSG00000024654	Asrgl1	protein_coding	NS	NS	0.440545	NS	NS	NS
ENSMUSG00000039781	Azi1	protein_coding	0.432692	1.60073	NS	NS	NS	NS
ENSMUSG00000071561	BC100530	protein_coding	NS	NS	NS	NS	0.0197198	NS
ENSMUSG00000037608	Bclaf1	protein_coding	1.70702	NS	3.24862	NS	1.9031	0.635375
ENSMUSG00000056124	B4galt6	protein_coding	19.5976	NS	23.8127	0.506144	NS	NS
ENSMUSG00000018449	Rpain	protein_coding	1.55229	NS	NS	NS	NS	NS
ENSMUSG00000042406	Atf4	protein_coding	NS	NS	1.90187	NS	NS	NS
ENSMUSG00000026172	Bcs1l	protein_coding	NS	NS	NS	NS	NS	2.03004
ENSMUSG00000038539	Atf5	protein_coding	2.52874	NS	4.03781	NS	NS	NS
ENSMUSG00000018476	Kdm6b	protein_coding	0.641315	NS	NS	NS	NS	NS
ENSMUSG00000015461	Atf6b	protein_coding	1.73404	NS	1.8332	NS	NS	NS
ENSMUSG00000002820	Atg4d	protein_coding	NS	NS	0.375315	NS	NS	NS
ENSMUSG00000042182	Bend6	protein_coding	17.0213	NS	27.621	NS	NS	0.234595
ENSMUSG00000018537	Pcgf2	protein_coding	1.59945	NS	NS	NS	NS	NS
ENSMUSG00000038295	Atg9b	protein_coding	NS	NS	0.00589968	NS	NS	NS
ENSMUSG00000026192	Atic	protein_coding	NS	NS	3.56741	NS	NS	NS
ENSMUSG00000018567	Gabarap	protein_coding	1.88557	NS	NS	NS	NS	NS
ENSMUSG00000021066	Atl1	protein_coding	7.0488	NS	4.18847	NS	NS	NS
ENSMUSG00000042742	B630005N14Rik	protein_coding	NS	NS	NS	0.530203	NS	NS
ENSMUSG00000034218	Atm	protein_coding	2.305	NS	3.34865	NS	NS	NS
ENSMUSG00000004263	Atn1	protein_coding	NS	NS	2.28249	NS	NS	NS
ENSMUSG00000037621	Atoh8	protein_coding	NS	NS	3.53246	NS	NS	NS
ENSMUSG00000001039	B9d1	protein_coding	NS	NS	NS	3.10152	NS	NS
ENSMUSG00000046808	Atp10d	processed_transcript	NS	NS	0.0244017	NS	NS	NS
ENSMUSG00000037400	Atp11b	protein_coding	NS	NS	0.381315	NS	NS	NS
ENSMUSG00000050071	Bex1	protein_coding	NS	NS	NS	NS	NS	4.03949
ENSMUSG00000038094	Atp13a4	protein_coding	NS	NS	0.0632551	NS	NS	NS
ENSMUSG00000040907	Atp1a3	protein_coding	36.53	NS	16.904	NS	NS	NS
ENSMUSG00000018750	Zbtb4	protein_coding	2.21738	NS	NS	NS	NS	NS
ENSMUSG00000042750	Bex2	protein_coding	NS	NS	NS	NS	NS	0.385858
ENSMUSG00000022684	Bfar	protein_coding	2.20901	NS	2.27363	NS	NS	0.603703
ENSMUSG00000018800	Abca5	protein_coding	1.57929	NS	NS	NS	NS	NS
ENSMUSG00000060802	B2m	protein_coding	NS	1.51777	3.35802	NS	NS	0.37821
ENSMUSG00000029467	Atp2a2	protein_coding	1.77394	NS	1.88798	NS	NS	NS
ENSMUSG00000032570	Atp2c1	protein_coding	1.94985	NS	2.15674	NS	NS	NS
ENSMUSG00000025393	Atp5b	protein_coding	NS	NS	1.59335	NS	NS	NS
ENSMUSG00000003873	Bax	protein_coding	2.00588	NS	2.75215	1.56235	NS	NS
ENSMUSG00000062683	Atp5g2	protein_coding	0.594773	NS	0.610169	NS	NS	NS
ENSMUSG00000003452	Bicd1	protein_coding	4.25095	NS	26.1443	NS	NS	2.24098
ENSMUSG00000002083	Bbc3	protein_coding	1.93271	NS	NS	1.79651	NS	NS
ENSMUSG00000038600	Atp6v0a4	protein_coding	NS	NS	0.158922	NS	NS	NS
ENSMUSG00000025235	Bbs4	protein_coding	NS	NS	1.51787	0.647965	NS	NS
ENSMUSG00000057367	Birc2	protein_coding	NS	NS	NS	NS	NS	17.9142
ENSMUSG00000022295	Atp6v1c1	protein_coding	1.6966	NS	1.80612	NS	NS	NS
ENSMUSG00000033488	BC026585	protein_coding	NS	NS	NS	2.49799	NS	NS
ENSMUSG00000030983	Bccip	protein_coding	NS	NS	1.63469	NS	1.51692	NS
ENSMUSG00000021114	Atp6v1d	protein_coding	NS	NS	0.657142	NS	NS	NS
ENSMUSG00000033793	Atp6v1h	protein_coding	2.11472	NS	2.0021	NS	NS	NS
ENSMUSG00000046096	BC030336	protein_coding	2.23972	NS	2.77159	0.615612	NS	NS
ENSMUSG00000040466	Blvrb	protein_coding	2.94801	NS	1.9109	NS	NS	2.06502
ENSMUSG00000032263	Bckdhb	protein_coding	NS	NS	NS	2.60173	NS	NS
ENSMUSG00000022098	Bmp1	protein_coding	6.99215	NS	4.33977	NS	NS	0.489747
ENSMUSG00000042709	Atpaf2	protein_coding	NS	NS	1.6015	NS	NS	NS
ENSMUSG00000032409	Atr	protein_coding	NS	NS	1.67935	NS	NS	NS
ENSMUSG00000027312	Atrn	protein_coding	1.66534	NS	1.5518	NS	NS	NS
ENSMUSG00000019214	Chtf18	protein_coding	0.491673	NS	NS	NS	NS	NS
ENSMUSG00000039004	Bmp6	protein_coding	NS	NS	NS	NS	NS	0.154513
ENSMUSG00000042605	Atxn2	protein_coding	1.83208	NS	1.6361	NS	NS	NS
ENSMUSG00000032637	Atxn2l	protein_coding	1.85292	NS	1.61548	NS	NS	NS
ENSMUSG00000020564	Atxn7l1	protein_coding	1.85622	NS	2.59122	NS	NS	NS
ENSMUSG00000060376	Bckdha	protein_coding	NS	NS	NS	NS	0.501286	NS
ENSMUSG00000073414	AU023871	protein_coding	NS	NS	0.0169407	NS	NS	NS
ENSMUSG00000068328	Aup1	protein_coding	0.519089	NS	0.470205	NS	NS	NS
ENSMUSG00000018821	Avpi1	protein_coding	0.08933	NS	0.104284	NS	NS	NS
ENSMUSG00000020123	Avpr1a	protein_coding	675.796	NS	419.166	NS	NS	NS
ENSMUSG00000057329	Bcl2	protein_coding	1.81369	NS	2.46619	0.602976	NS	NS
ENSMUSG00000033632	AW554918	protein_coding	NS	NS	1.51488	NS	NS	NS
ENSMUSG00000031963	Bmper	protein_coding	51.8271	NS	82.7745	NS	NS	4.34127
ENSMUSG00000002602	Axl	protein_coding	3.0526	NS	2.74656	NS	NS	NS
ENSMUSG00000086502	B130055M24Rik	processed_transcript	8.25583	NS	8.90036	NS	NS	NS
ENSMUSG00000086844	B230206H07Rik	processed_transcript	NS	NS	0.00582779	NS	0.500221	NS
ENSMUSG00000043300	B3galnt1	protein_coding	6.959	1.74789	15.5362	NS	NS	NS
ENSMUSG00000086003	B230206L02Rik	processed_transcript	0.217231	NS	0.24612	NS	NS	NS
ENSMUSG00000097378	B230208H11Rik	lincRNA	0.191534	NS	0.191534	NS	NS	NS
ENSMUSG00000097785	B230217O12Rik	lincRNA	7.52963	NS	7.52963	NS	0.354202	NS
ENSMUSG00000021070	Bdkrb2	protein_coding	3.4973	NS	3.539	0.588549	NS	NS
ENSMUSG00000097800	B230344G16Rik	lincRNA	0.0242401	NS	0.0242401	NS	NS	NS
ENSMUSG00000030138	Bms1	protein_coding	0.599153	NS	NS	NS	1.67441	0.66021
ENSMUSG00000097119	B230354K17Rik	lincRNA	2.10205	NS	2.10205	NS	NS	NS
ENSMUSG00000097678	B230377A18Rik	protein_coding	NS	NS	2.93008	NS	NS	NS
ENSMUSG00000087660	B230398E01Rik	antisense	0.372573	NS	0.372573	NS	NS	NS
ENSMUSG00000049086	Bmyc	protein_coding	2.80238	NS	3.15147	NS	NS	2.71743
ENSMUSG00000025105	Bnc1	protein_coding	NS	NS	0.428071	NS	NS	7.05824
ENSMUSG00000039741	Bahcc1	protein_coding	1.72698	1.66764	NS	NS	NS	NS
ENSMUSG00000022557	Bop1	protein_coding	NS	NS	NS	NS	NS	0.646632
ENSMUSG00000038871	Bpgm	protein_coding	NS	NS	NS	NS	NS	0.665393
ENSMUSG00000057649	Brd9	protein_coding	NS	NS	NS	NS	NS	0.579447
ENSMUSG00000052139	Bre	protein_coding	NS	NS	NS	NS	NS	1.91515
ENSMUSG00000067370	B3galt4	protein_coding	NS	NS	0.221687	NS	NS	NS
ENSMUSG00000037905	Bri3bp	protein_coding	NS	NS	NS	NS	NS	2.17086
ENSMUSG00000050796	B3galt6	protein_coding	2.29252	NS	2.66215	NS	NS	NS
ENSMUSG00000051950	B3galtl	protein_coding	3.08456	NS	3.75943	NS	NS	NS
ENSMUSG00000046718	Bst2	protein_coding	NS	NS	NS	NS	NS	0.238453
ENSMUSG00000019797	1700021F05Rik	protein_coding	1.75606	NS	NS	NS	NS	NS
ENSMUSG00000047379	B3gnt1	protein_coding	NS	NS	0.434039	NS	NS	NS
ENSMUSG00000062098	Btbd3	protein_coding	1.69083	NS	1.72472	NS	NS	2.06333
ENSMUSG00000002803	Btbd6	protein_coding	NS	NS	NS	NS	NS	10.3211
ENSMUSG00000021900	Btd	protein_coding	NS	NS	NS	NS	NS	0.657702
ENSMUSG00000020423	Btg2	protein_coding	NS	NS	0.214172	NS	NS	2.52598
ENSMUSG00000027381	Bcl2l11	protein_coding	NS	NS	NS	NS	0.344525	NS
ENSMUSG00000048186	Bend7	protein_coding	NS	NS	NS	0.327901	NS	NS
ENSMUSG00000022863	Btg3	protein_coding	NS	NS	NS	NS	NS	4.35015
ENSMUSG00000040084	Bub1b	protein_coding	NS	NS	NS	NS	NS	1.90099
ENSMUSG00000027420	Bfsp1	protein_coding	NS	NS	0.104954	2.44416	NS	NS
ENSMUSG00000038722	Bud31	protein_coding	NS	NS	1.84629	NS	NS	0.646849
ENSMUSG00000074489	Bglap3	protein_coding	NS	NS	0.00857539	0.467385	0.193463	NS
ENSMUSG00000069920	B3gnt9	protein_coding	NS	NS	1.93388	NS	NS	NS
ENSMUSG00000046605	B3gntl1	protein_coding	NS	NS	0.350285	NS	NS	NS
ENSMUSG00000020547	Bzw2	protein_coding	NS	NS	NS	NS	NS	1.99181
ENSMUSG00000019838	Slc16a10	protein_coding	7.74851	NS	NS	NS	NS	NS
ENSMUSG00000033187	BC016579	protein_coding	NS	0.534463	0.00840393	NS	NS	NS
ENSMUSG00000085211	B430219N15Rik	antisense	4.33167	NS	4.33167	NS	NS	NS
ENSMUSG00000006731	B4galnt1	protein_coding	NS	NS	0.440983	NS	NS	NS
ENSMUSG00000019848	Popdc3	protein_coding	0.0659511	NS	NS	NS	NS	NS
ENSMUSG00000041372	B4galnt3	protein_coding	NS	NS	0.0049553	NS	NS	NS
ENSMUSG00000017446	C1qtnf1	protein_coding	NS	NS	NS	NS	NS	0.415761
ENSMUSG00000028541	B4galt2	protein_coding	2.97751	NS	2.99945	NS	NS	NS
ENSMUSG00000079592	C1qtnf5	protein_coding	NS	NS	NS	NS	NS	0.595293
ENSMUSG00000019856	Fam184a	protein_coding	NS	NS	NS	NS	NS	inf
ENSMUSG00000022440	C1qtnf6	protein_coding	NS	NS	NS	NS	NS	0.464063
ENSMUSG00000038527	C1rl	protein_coding	NS	NS	NS	NS	NS	1.62773
ENSMUSG00000022793	B4galt4	protein_coding	5.22633	NS	3.78835	NS	NS	NS
ENSMUSG00000017929	B4galt5	protein_coding	NS	NS	8.16805	NS	NS	NS
ENSMUSG00000024371	C2	protein_coding	3.27705	NS	3.0316	NS	NS	0.131055
ENSMUSG00000032120	C2cd2l	protein_coding	NS	NS	NS	NS	NS	0.522559
ENSMUSG00000019874	Fabp7	protein_coding	NS	NS	NS	NS	NS	0
ENSMUSG00000032000	Birc3	protein_coding	NS	NS	NS	0.457527	NS	10.5895
ENSMUSG00000021504	B4galt7	protein_coding	2.42883	NS	2.16247	NS	NS	NS
ENSMUSG00000091921	B930041F14Rik	pseudogene	NS	NS	2.36265	NS	NS	NS
ENSMUSG00000097734	B930082K07Rik	lincRNA	27.8479	NS	27.8479	NS	NS	NS
ENSMUSG00000092124	B930094E09Rik	protein_coding	NS	NS	1.77384	NS	NS	NS
ENSMUSG00000085133	B930095G15Rik	sense_intronic	6.93721	NS	6.13414	NS	NS	NS
ENSMUSG00000063439	B9d2	protein_coding	NS	NS	3.51523	NS	NS	NS
ENSMUSG00000049742	C330006D17Rik	protein_coding	NS	NS	NS	NS	NS	23.1182
ENSMUSG00000024959	Bad	protein_coding	NS	NS	0.539932	NS	NS	NS
ENSMUSG00000028416	Bag1	protein_coding	1.64844	NS	1.60514	NS	NS	NS
ENSMUSG00000019942	Cdk1	protein_coding	0.516251	NS	NS	NS	NS	NS
ENSMUSG00000019944	Rhobtb1	protein_coding	2.08218	NS	NS	NS	NS	NS
ENSMUSG00000019947	Arid5b	protein_coding	2.17484	NS	NS	NS	NS	NS
ENSMUSG00000042215	Bag2	protein_coding	2.60711	NS	3.49497	NS	NS	NS
ENSMUSG00000025372	Baiap2	protein_coding	0.10823	NS	0.110442	NS	NS	NS
ENSMUSG00000019970	Sgk1	protein_coding	1.8292	NS	NS	NS	NS	NS
ENSMUSG00000038859	Baiap2l1	protein_coding	NS	NS	0.371168	NS	NS	NS
ENSMUSG00000032033	Barx2	protein_coding	NS	NS	0.00138225	NS	NS	NS
ENSMUSG00000040552	C3ar1	protein_coding	NS	NS	NS	NS	NS	0.215294
ENSMUSG00000034663	Bmp2k	protein_coding	NS	NS	NS	NS	0.652183	NS
ENSMUSG00000035021	Baz1a	protein_coding	0.512293	NS	0.587719	NS	NS	NS
ENSMUSG00000079242	C730034F03Rik	protein_coding	NS	NS	NS	NS	NS	0.646487
ENSMUSG00000035759	Bbs10	protein_coding	2.41089	NS	4.4149	NS	NS	NS
ENSMUSG00000051444	Bbs12	protein_coding	NS	NS	1.66989	NS	NS	NS
ENSMUSG00000021981	Cab39l	protein_coding	NS	NS	0.551305	NS	NS	0.620227
ENSMUSG00000020196	Cabin1	protein_coding	NS	NS	NS	NS	NS	0.516715
ENSMUSG00000028532	Cachd1	protein_coding	6.5998	NS	13.8017	NS	2.09123	0.23426
ENSMUSG00000029335	Bmp3	protein_coding	NS	NS	0.00721411	NS	0.313899	NS
ENSMUSG00000051331	Cacna1c	protein_coding	NS	NS	4.87312	NS	NS	3.1092
ENSMUSG00000020866	Cacna1g	protein_coding	NS	NS	NS	NS	NS	4.10973
ENSMUSG00000029438	Bcl7a	protein_coding	NS	0.567429	NS	NS	NS	2.23728
ENSMUSG00000037594	BC022687	protein_coding	2.70902	NS	1.8884	NS	NS	NS
ENSMUSG00000086150	BC024582	antisense	2.74306	NS	2.74306	NS	NS	NS
ENSMUSG00000067336	Bmpr2	protein_coding	NS	NS	NS	0.551271	NS	NS
ENSMUSG00000078786	BC024978	protein_coding	1.61791	NS	1.88129	NS	NS	NS
ENSMUSG00000038827	BC026590	protein_coding	1.82286	NS	2.15563	NS	NS	NS
ENSMUSG00000020032	Nuak1	protein_coding	3.31208	NS	NS	NS	NS	NS
ENSMUSG00000036208	BC027231	protein_coding	NS	NS	1.65246	NS	NS	NS
ENSMUSG00000057914	Cacnb2	protein_coding	4.30461	NS	5.34583	NS	NS	2.79709
ENSMUSG00000047617	BC029214	protein_coding	NS	NS	0.522419	NS	NS	NS
ENSMUSG00000080268	Brms1	protein_coding	NS	NS	NS	1.76558	NS	NS
ENSMUSG00000033722	BC034090	protein_coding	5.43872	NS	10.4277	NS	NS	NS
ENSMUSG00000022914	Brwd1	protein_coding	NS	NS	NS	0.584139	NS	NS
ENSMUSG00000053684	BC048403	protein_coding	NS	NS	1.74256	NS	NS	NS
ENSMUSG00000028545	Bend5	protein_coding	NS	2.04771	NS	NS	NS	NS
ENSMUSG00000028568	Btf3l4	protein_coding	2.03782	NS	1.79626	0.614017	NS	NS
ENSMUSG00000036864	BC053749	protein_coding	0.61081	NS	0.5155	NS	NS	NS
ENSMUSG00000053395	Cacng8	protein_coding	32.5671	NS	inf	NS	NS	8.79982
ENSMUSG00000034889	Cactin	protein_coding	1.83692	NS	2.22551	NS	NS	0.494104
ENSMUSG00000022051	Bnip3l	protein_coding	NS	NS	0.411687	NS	0.592488	NS
ENSMUSG00000064115	Cadm2	protein_coding	NS	NS	NS	NS	NS	13.2504
ENSMUSG00000051721	BC068281	protein_coding	1.78596	NS	2.04765	NS	NS	NS
ENSMUSG00000018752	BC096441	protein_coding	6.71097	NS	4.03348	NS	NS	NS
ENSMUSG00000054793	Cadm4	protein_coding	NS	NS	NS	NS	NS	15.7153
ENSMUSG00000033033	Calhm2	protein_coding	NS	NS	NS	NS	NS	0.433234
ENSMUSG00000022070	Bora	protein_coding	NS	NS	NS	NS	1.90337	NS
ENSMUSG00000051223	Bzw1	protein_coding	NS	NS	1.83234	0.585272	NS	NS
ENSMUSG00000003814	Calr	protein_coding	NS	NS	NS	NS	NS	0.32678
ENSMUSG00000002980	Bcam	protein_coding	NS	NS	0.0720817	NS	NS	NS
ENSMUSG00000028121	Bcar3	protein_coding	0.0616829	NS	0.0515382	NS	NS	NS
ENSMUSG00000039145	Camk1d	protein_coding	NS	NS	NS	NS	NS	0.550675
ENSMUSG00000046133	C130073F10Rik	protein_coding	NS	NS	NS	5.16351	NS	NS
ENSMUSG00000046447	Camk2n1	protein_coding	2.72016	NS	NS	NS	NS	1.74797
ENSMUSG00000030268	Bcat1	protein_coding	15.3055	NS	25.6143	NS	NS	NS
ENSMUSG00000026933	Camsap1	protein_coding	NS	NS	1.53041	NS	NS	1.90934
ENSMUSG00000071657	Bscl2	protein_coding	NS	NS	0.249846	NS	0.480798	NS
ENSMUSG00000042460	C1galt1	protein_coding	NS	NS	0.604318	0.53434	NS	NS
ENSMUSG00000020120	Plek	protein_coding	inf	NS	inf	NS	NS	NS
ENSMUSG00000040712	Camta2	protein_coding	NS	NS	NS	NS	NS	0.568002
ENSMUSG00000000861	Bcl11a	protein_coding	NS	NS	0.0757337	NS	NS	NS
ENSMUSG00000021373	Cap2	protein_coding	377.058	NS	312.141	NS	NS	2.56034
ENSMUSG00000048251	Bcl11b	protein_coding	NS	NS	0.144926	NS	NS	NS
ENSMUSG00000032373	Car12	protein_coding	NS	NS	NS	NS	NS	12.3036
ENSMUSG00000006423	C330007P06Rik	protein_coding	2.21762	NS	2.06824	0.633623	NS	NS
ENSMUSG00000032185	Carm1	protein_coding	NS	NS	NS	NS	NS	0.439901
ENSMUSG00000056228	Cars2	protein_coding	NS	NS	NS	NS	NS	0.418089
ENSMUSG00000060227	Casc4	protein_coding	4.41477	NS	6.80921	NS	NS	1.74589
ENSMUSG00000003190	Bcl2l12	protein_coding	NS	NS	1.535	NS	NS	NS
ENSMUSG00000009112	Bcl2l13	protein_coding	0.324203	NS	0.263457	NS	NS	NS
ENSMUSG00000029681	Bcl7b	protein_coding	NS	NS	1.64787	NS	NS	NS
ENSMUSG00000038256	Bcl9	protein_coding	2.04957	NS	1.57413	NS	NS	NS
ENSMUSG00000020163	Uqcr11	protein_coding	0.535138	NS	NS	NS	NS	NS
ENSMUSG00000073771	Btbd19	protein_coding	NS	NS	NS	NS	1.96887	NS
ENSMUSG00000020170	Frs2	protein_coding	1.65829	NS	NS	NS	NS	NS
ENSMUSG00000040363	Bcor	protein_coding	1.91684	NS	1.89262	NS	NS	NS
ENSMUSG00000046598	Bdh1	protein_coding	NS	NS	0.261418	NS	NS	NS
ENSMUSG00000028167	Bdh2	protein_coding	12.8816	NS	10.378	NS	NS	NS
ENSMUSG00000027326	Casc5	protein_coding	0.643261	NS	NS	NS	2.05438	1.80419
ENSMUSG00000041347	Bdkrb1	protein_coding	NS	NS	6.88811	NS	NS	NS
ENSMUSG00000025888	Casp1	protein_coding	8.01597	NS	7.02235	NS	NS	0.135396
ENSMUSG00000049130	C5ar1	protein_coding	NS	NS	NS	0.400039	NS	NS
ENSMUSG00000048482	Bdnf	protein_coding	11.6802	NS	25.9023	NS	NS	NS
ENSMUSG00000040867	Begain	protein_coding	12.7189	NS	18.4819	NS	NS	NS
ENSMUSG00000038214	Bend3	protein_coding	2.37495	NS	3.37764	NS	NS	NS
ENSMUSG00000069237	C78339	protein_coding	NS	NS	NS	0.511028	NS	NS
ENSMUSG00000025076	Casp7	protein_coding	NS	NS	NS	NS	NS	1.59936
ENSMUSG00000026029	Casp8	protein_coding	NS	NS	NS	NS	NS	0.659502
ENSMUSG00000028282	Casp8ap2	protein_coding	NS	NS	NS	NS	NS	0.637724
ENSMUSG00000036707	Cab39	protein_coding	NS	NS	NS	0.621938	NS	NS
ENSMUSG00000040957	Cables1	protein_coding	NS	NS	NS	2.59296	NS	NS
ENSMUSG00000029761	Cald1	protein_coding	3.60063	NS	3.08948	0.576472	NS	NS
ENSMUSG00000022947	Cbr3	protein_coding	NS	NS	3.68634	NS	NS	2.91246
ENSMUSG00000031375	Bgn	protein_coding	17.3592	2.30531	44.1336	NS	NS	NS
ENSMUSG00000072964	Bhlhb9	protein_coding	4.25823	NS	5.77388	NS	NS	NS
ENSMUSG00000020074	Ccar1	protein_coding	NS	NS	1.84535	NS	NS	0.662262
ENSMUSG00000030256	Bhlhe41	protein_coding	NS	NS	2.33693	NS	NS	NS
ENSMUSG00000039648	Ccbl1	protein_coding	0.244702	NS	0.216153	NS	NS	1.76267
ENSMUSG00000035228	Ccdc106	protein_coding	NS	NS	NS	NS	NS	6.24658
ENSMUSG00000087368	BC065397	processed_transcript	NS	0.524608	NS	NS	NS	NS
ENSMUSG00000029767	Calu	protein_coding	1.80482	NS	2.63764	0.641171	NS	NS
ENSMUSG00000041570	Camsap2	protein_coding	NS	NS	NS	0.610256	NS	NS
ENSMUSG00000071855	Ccdc112	protein_coding	NS	NS	NS	NS	NS	2.11015
ENSMUSG00000037933	Bicd2	protein_coding	NS	NS	0.57588	NS	NS	NS
ENSMUSG00000024381	Bin1	protein_coding	4.91762	NS	4.516	NS	NS	NS
ENSMUSG00000067787	Blcap	protein_coding	2.71827	NS	2.69327	NS	NS	NS
ENSMUSG00000020840	Blmh	protein_coding	0.276948	NS	0.275204	NS	NS	NS
ENSMUSG00000061132	Blnk	protein_coding	NS	NS	0.00554745	NS	NS	NS
ENSMUSG00000040189	Ccdc114	protein_coding	NS	NS	NS	NS	NS	0.394936
ENSMUSG00000038982	Bloc1s5	protein_coding	NS	NS	0.622256	NS	NS	NS
ENSMUSG00000019659	Ccdc12	protein_coding	NS	NS	NS	NS	NS	0.420643
ENSMUSG00000020271	Fbxw11	protein_coding	1.74433	NS	NS	NS	NS	NS
ENSMUSG00000007721	Ccdc124	protein_coding	NS	NS	NS	NS	NS	0.649055
ENSMUSG00000020282	Rhbdf1	protein_coding	0.6407	NS	NS	NS	NS	NS
ENSMUSG00000026577	Blzf1	protein_coding	NS	NS	0.386705	NS	NS	NS
ENSMUSG00000026739	Bmi1	protein_coding	2.03872	NS	2.96549	NS	NS	NS
ENSMUSG00000021893	Capn7	protein_coding	NS	NS	NS	0.472603	NS	NS
ENSMUSG00000070372	Capza1	protein_coding	NS	NS	NS	0.452064	NS	NS
ENSMUSG00000020303	Stc2	protein_coding	2.25692	NS	NS	NS	NS	NS
ENSMUSG00000068114	Ccdc134	protein_coding	NS	NS	NS	NS	NS	0.356123
ENSMUSG00000029769	Ccdc136	protein_coding	NS	NS	NS	NS	NS	2.49198
ENSMUSG00000033031	C330027C09Rik	protein_coding	NS	NS	NS	NS	1.9585	NS
ENSMUSG00000008999	Bmp7	protein_coding	NS	NS	0.000366008	NS	NS	NS
ENSMUSG00000091119	Ccdc152	protein_coding	NS	NS	NS	NS	NS	0.0910298
ENSMUSG00000070883	Ccdc173	protein_coding	NS	NS	NS	NS	NS	1.59943
ENSMUSG00000022035	Ccdc25	protein_coding	NS	NS	NS	NS	NS	0.428776
ENSMUSG00000052430	Bmpr1b	protein_coding	6.97492	NS	4.23708	NS	NS	NS
ENSMUSG00000020330	Hmmr	protein_coding	0.43954	NS	NS	NS	NS	NS
ENSMUSG00000059554	Ccdc28a	protein_coding	NS	NS	NS	NS	NS	0.436884
ENSMUSG00000026676	Ccdc3	protein_coding	NS	NS	NS	NS	NS	0.0591594
ENSMUSG00000027160	Ccdc34	protein_coding	NS	NS	NS	NS	NS	2.04118
ENSMUSG00000028487	Bnc2	protein_coding	1.82228	NS	2.39978	NS	NS	NS
ENSMUSG00000011958	Bnip2	protein_coding	1.53401	NS	1.8504	NS	NS	NS
ENSMUSG00000048794	Ccdc37	protein_coding	NS	NS	NS	NS	NS	2.04532
ENSMUSG00000027676	Ccdc39	protein_coding	NS	NS	NS	NS	NS	0.479407
ENSMUSG00000028115	Bnipl	protein_coding	NS	NS	0.0120205	NS	NS	NS
ENSMUSG00000027562	Car2	protein_coding	NS	NS	NS	1.5421	NS	NS
ENSMUSG00000047721	Bola2	protein_coding	NS	NS	1.62111	NS	NS	NS
ENSMUSG00000020364	Zfp354a	protein_coding	3.58631	NS	NS	NS	NS	NS
ENSMUSG00000029458	Brap	protein_coding	NS	NS	0.634601	NS	NS	NS
ENSMUSG00000024335	Brd2	protein_coding	NS	NS	1.53453	NS	NS	NS
ENSMUSG00000075229	Ccdc58	protein_coding	NS	NS	NS	NS	NS	1.84291
ENSMUSG00000031487	Brf2	protein_coding	NS	NS	1.62518	NS	NS	NS
ENSMUSG00000031373	Car5b	protein_coding	0.126045	NS	0.0945883	2.64029	NS	NS
ENSMUSG00000033170	Card10	protein_coding	NS	NS	NS	1.74054	NS	NS
ENSMUSG00000028351	Brinp1	protein_coding	5.71375	NS	42.5699	NS	NS	NS
ENSMUSG00000033940	Brk1	protein_coding	0.539966	NS	0.548184	NS	NS	NS
ENSMUSG00000012076	Brms1l	protein_coding	2.05095	NS	2.93117	NS	NS	NS
ENSMUSG00000063952	Brpf3	protein_coding	2.10267	NS	1.89399	NS	NS	NS
ENSMUSG00000035390	Brsk1	protein_coding	7.89616	NS	11.1142	NS	NS	NS
ENSMUSG00000074358	Ccdc61	protein_coding	NS	NS	NS	NS	NS	1.6376
ENSMUSG00000063663	Brwd3	protein_coding	NS	NS	0.2173	NS	NS	NS
ENSMUSG00000013629	Cad	protein_coding	NS	NS	NS	NS	1.97148	NS
ENSMUSG00000013483	Card14	protein_coding	NS	NS	NS	5.93932	NS	NS
ENSMUSG00000028392	Bspry	protein_coding	NS	NS	0.00937003	NS	NS	NS
ENSMUSG00000038187	Btbd10	protein_coding	2.30388	NS	2.43915	NS	NS	NS
ENSMUSG00000020042	Btbd11	protein_coding	NS	NS	0.376511	NS	NS	NS
ENSMUSG00000090946	Ccdc71l	protein_coding	NS	NS	0.602605	NS	NS	0.664201
ENSMUSG00000021660	Btf3	protein_coding	0.556073	NS	0.512252	NS	NS	NS
ENSMUSG00000009575	Cbx5	protein_coding	NS	NS	NS	0.41554	NS	NS
ENSMUSG00000073888	Ccl27a	protein_coding	0.196589	NS	NS	NS	NS	5.16715
ENSMUSG00000074715	Ccl28	protein_coding	NS	NS	NS	NS	NS	2.61839
ENSMUSG00000032218	Ccnb2	protein_coding	NS	NS	NS	NS	NS	1.93374
ENSMUSG00000089715	Cbx6	protein_coding	NS	NS	NS	0.511598	NS	NS
ENSMUSG00000020448	Rnf185	protein_coding	1.81644	NS	NS	NS	NS	NS
ENSMUSG00000053411	Cbx7	protein_coding	NS	NS	NS	0.305713	NS	NS
ENSMUSG00000028252	Ccnc	protein_coding	1.59555	NS	1.54105	NS	NS	0.586139
ENSMUSG00000052951	C130021I20Rik	antisense	0.334901	NS	0.334901	NS	0.262644	NS
ENSMUSG00000070871	Ccnyl1	protein_coding	1.96132	NS	3.39914	NS	NS	0.64022
ENSMUSG00000039578	Ccser1	protein_coding	NS	NS	0.00116618	NS	NS	4.5306
ENSMUSG00000007739	Cct4	protein_coding	NS	NS	NS	NS	NS	1.84843
ENSMUSG00000020469	Myl7	protein_coding	NS	NS	0	NS	NS	NS
ENSMUSG00000046186	Cd109	protein_coding	0.264274	NS	0.168988	NS	NS	2.25724
ENSMUSG00000051439	Cd14	protein_coding	NS	NS	NS	NS	NS	1.7632
ENSMUSG00000097557	C130060C02Rik	lincRNA	14.8366	NS	14.8366	NS	NS	NS
ENSMUSG00000036686	Cc2d1a	protein_coding	NS	NS	NS	1.74829	NS	NS
ENSMUSG00000018446	C1qbp	protein_coding	1.5007	NS	1.94759	NS	NS	NS
ENSMUSG00000046491	C1qtnf2	protein_coding	inf	NS	332.538	NS	NS	NS
ENSMUSG00000019818	Cd164	protein_coding	1.98838	NS	1.84619	NS	NS	0.511627
ENSMUSG00000014329	Bicc1	protein_coding	4.55501	1.85355	12.8253	NS	NS	NS
ENSMUSG00000058914	C1qtnf3	protein_coding	757.416	NS	83.9719	NS	NS	NS
ENSMUSG00000052477	C130026I21Rik	protein_coding	NS	1.75954	0.0212461	NS	NS	0.211507
ENSMUSG00000038521	C1s	protein_coding	NS	NS	2.80128	NS	NS	NS
ENSMUSG00000047139	Cd24a	protein_coding	0.38837	NS	0.343871	NS	NS	4.8839
ENSMUSG00000016496	Cd274	protein_coding	2.75729	NS	2.20998	NS	NS	0.248893
ENSMUSG00000085024	C230035I16Rik	lincRNA	14.909	NS	14.909	NS	NS	NS
ENSMUSG00000026012	Cd28	protein_coding	0.0354642	NS	NS	NS	NS	0.147122
ENSMUSG00000074305	C230081A13Rik	protein_coding	2.91317	NS	3.20449	NS	NS	NS
ENSMUSG00000004609	Cd33	protein_coding	0.0860717	NS	0.0530434	NS	NS	2.92535
ENSMUSG00000020536	Llgl1	protein_coding	1.5802	NS	NS	NS	NS	NS
ENSMUSG00000016494	Cd34	protein_coding	23.7651	NS	29.803	NS	NS	0.479839
ENSMUSG00000047248	C2cd3	protein_coding	NS	NS	1.64657	NS	NS	NS
ENSMUSG00000029084	Cd38	protein_coding	25.171	NS	37.7381	NS	NS	0.119782
ENSMUSG00000020549	Elac2	protein_coding	0.516792	NS	NS	NS	NS	NS
ENSMUSG00000016493	Cd46	protein_coding	NS	NS	NS	NS	NS	0.21016
ENSMUSG00000030279	C2cd5	protein_coding	0.58419	NS	0.585783	NS	NS	NS
ENSMUSG00000028461	Ccdc107	protein_coding	0.533791	NS	NS	1.57903	2.48209	NS
ENSMUSG00000036377	C530008M17Rik	protein_coding	220.5	NS	310.901	NS	NS	NS
ENSMUSG00000032679	Cd59a	protein_coding	5.42801	NS	NS	NS	NS	0.191888
ENSMUSG00000025351	Cd63	protein_coding	4.20336	NS	4.39799	NS	NS	0.465301
ENSMUSG00000018774	Cd68	protein_coding	NS	NS	NS	NS	NS	2.68762
ENSMUSG00000050390	C77080	protein_coding	0.134422	NS	0.0973983	NS	NS	NS
ENSMUSG00000038225	Ccdc111	protein_coding	NS	NS	NS	0.457448	NS	1.70875
ENSMUSG00000046449	C77370	protein_coding	NS	NS	6.27743	NS	NS	NS
ENSMUSG00000039676	Capsl	protein_coding	0.0733667	NS	0.130051	NS	1.77261	NS
ENSMUSG00000028578	Caap1	protein_coding	1.72295	NS	1.53224	NS	NS	NS
ENSMUSG00000075122	Cd80	protein_coding	NS	NS	NS	NS	NS	3.51811
ENSMUSG00000038990	Cables2	protein_coding	NS	NS	0.647405	NS	NS	NS
ENSMUSG00000030342	Cd9	protein_coding	0.217128	NS	0.185212	NS	NS	0.428734
ENSMUSG00000028745	Capzb	protein_coding	NS	NS	NS	NS	0.652992	NS
ENSMUSG00000021982	Cdadc1	protein_coding	NS	NS	0.59808	NS	NS	0.615777
ENSMUSG00000040118	Cacna2d1	protein_coding	5.1041	2.00438	12.1517	NS	NS	NS
ENSMUSG00000020882	Cacnb1	protein_coding	NS	1.80788	NS	NS	NS	NS
ENSMUSG00000021279	Cdc42bpb	protein_coding	1.57781	NS	1.59559	NS	NS	0.63033
ENSMUSG00000069806	Cacng7	protein_coding	15.406	NS	34.0059	NS	NS	NS
ENSMUSG00000024769	Cdc42bpg	protein_coding	NS	NS	0.190988	NS	NS	3.54589
ENSMUSG00000032076	Cadm1	protein_coding	NS	NS	0.00355283	NS	NS	NS
ENSMUSG00000049521	Cdc42ep1	protein_coding	NS	NS	NS	NS	NS	0.619755
ENSMUSG00000005338	Cadm3	protein_coding	inf	NS	919.343	NS	NS	NS
ENSMUSG00000055612	Cdca7	protein_coding	0.53528	NS	NS	NS	2.21474	2.48208
ENSMUSG00000059588	Calcrl	protein_coding	3.79031	NS	9.50343	NS	NS	NS
ENSMUSG00000021175	Cdca7l	protein_coding	0.30381	NS	NS	NS	NS	2.28921
ENSMUSG00000019370	Calm3	protein_coding	1.59384	NS	2.04379	NS	NS	NS
ENSMUSG00000061048	Cdh3	protein_coding	0.128036	NS	0.108214	NS	NS	3.43586
ENSMUSG00000032246	Calml4	protein_coding	NS	NS	0.256943	NS	NS	NS
ENSMUSG00000025201	Bloc1s2-ps	pseudogene	NS	1.85465	NS	NS	NS	NS
ENSMUSG00000050786	Ccdc126	protein_coding	NS	NS	NS	0.618043	NS	NS
ENSMUSG00000020661	Dnmt3a	protein_coding	0.602832	NS	NS	NS	NS	NS
ENSMUSG00000032595	Cdhr4	protein_coding	NS	NS	NS	NS	NS	0.201084
ENSMUSG00000028926	Cdk14	protein_coding	5.65432	NS	11.1098	NS	NS	1.83372
ENSMUSG00000021820	Camk2g	protein_coding	1.93374	NS	1.66002	NS	NS	NS
ENSMUSG00000020785	Camkk1	protein_coding	2.39952	NS	1.98211	NS	NS	NS
ENSMUSG00000029471	Camkk2	protein_coding	NS	NS	1.6861	NS	NS	NS
ENSMUSG00000026437	Cdk18	protein_coding	NS	NS	NS	NS	NS	1.70802
ENSMUSG00000044433	Camsap3	protein_coding	NS	NS	0.00130214	NS	NS	NS
ENSMUSG00000030319	Cand2	protein_coding	7.48945	NS	8.14336	NS	NS	NS
ENSMUSG00000025358	Cdk2	protein_coding	NS	NS	1.75903	NS	NS	0.664922
ENSMUSG00000020368	Canx	protein_coding	NS	NS	1.6966	NS	NS	NS
ENSMUSG00000037664	Cdkn1c	protein_coding	NS	NS	NS	NS	NS	47.3685
ENSMUSG00000044303	Cdkn2a	protein_coding	7.75791	NS	NS	NS	NS	0.191686
ENSMUSG00000020392	Cdkn2aipnl	protein_coding	0.430178	NS	0.539754	NS	NS	1.55317
ENSMUSG00000056737	Capg	protein_coding	NS	NS	0.324849	NS	NS	NS
ENSMUSG00000044033	Ccdc141	protein_coding	NS	NS	NS	0.381951	1.66223	NS
ENSMUSG00000020715	Ern1	protein_coding	1.85651	NS	NS	NS	NS	NS
ENSMUSG00000024942	Capn1	protein_coding	NS	NS	0.530331	NS	NS	NS
ENSMUSG00000027184	Caprin1	protein_coding	2.37912	NS	2.75448	NS	NS	NS
ENSMUSG00000000058	Cav2	protein_coding	0.289047	NS	0.142777	NS	0.493958	NS
ENSMUSG00000020743	Mif4gd	protein_coding	0.442187	NS	NS	NS	NS	NS
ENSMUSG00000038127	Ccdc50	protein_coding	1.51089	NS	1.55515	0.580551	NS	NS
ENSMUSG00000025577	Cbx2	protein_coding	NS	NS	NS	NS	0.448051	NS
ENSMUSG00000037628	Cdkn3	protein_coding	NS	NS	0.2162	NS	NS	2.84931
ENSMUSG00000090546	Cdr1	protein_coding	NS	NS	NS	NS	NS	0.0125238
ENSMUSG00000050910	Cdr2l	protein_coding	NS	NS	4.11792	NS	NS	0.565537
ENSMUSG00000027555	Car13	protein_coding	NS	NS	0.278848	NS	NS	NS
ENSMUSG00000048701	Ccdc6	protein_coding	NS	NS	NS	0.54602	NS	0.596019
ENSMUSG00000034957	Cebpa	protein_coding	NS	NS	0.195593	NS	NS	0.0831803
ENSMUSG00000028972	Car6	protein_coding	11.8523	NS	19.006	NS	NS	NS
ENSMUSG00000003352	Cacnb3	protein_coding	NS	1.53971	NS	NS	NS	2.29917
ENSMUSG00000024268	Celf4	protein_coding	NS	NS	2.2975	NS	NS	6.53428
ENSMUSG00000020806	Rhbdf2	protein_coding	0.420201	NS	NS	NS	NS	NS
ENSMUSG00000030177	Ccdc77	protein_coding	0.387076	NS	0.494622	0.595235	NS	NS
ENSMUSG00000025887	Casp12	protein_coding	4.94581	NS	7.34926	NS	NS	NS
ENSMUSG00000020817	Rabep1	protein_coding	1.75653	NS	NS	NS	NS	NS
ENSMUSG00000020818	Mfsd11	protein_coding	2.38152	NS	NS	NS	NS	NS
ENSMUSG00000005355	Casp14	protein_coding	NS	NS	0.00669987	NS	NS	NS
ENSMUSG00000033538	Casp4	protein_coding	3.62649	NS	4.66891	NS	NS	NS
ENSMUSG00000074570	Cass4	protein_coding	inf	NS	154.401	NS	NS	NS
ENSMUSG00000021585	Cast	protein_coding	NS	NS	0.577331	NS	NS	NS
ENSMUSG00000020836	Coro6	protein_coding	12.419	NS	NS	NS	NS	NS
ENSMUSG00000028977	Casz1	protein_coding	NS	NS	0.00171209	NS	NS	NS
ENSMUSG00000079084	Ccdc82	protein_coding	1.84344	NS	1.99855	0.432441	NS	NS
ENSMUSG00000030613	Ccdc90b	protein_coding	NS	NS	NS	0.664626	NS	NS
ENSMUSG00000034342	Cbl	protein_coding	1.97835	NS	2.31224	NS	NS	NS
ENSMUSG00000040525	Cblc	protein_coding	NS	NS	0.00624822	NS	NS	NS
ENSMUSG00000025150	Cbr2	protein_coding	NS	NS	0.00559458	NS	NS	NS
ENSMUSG00000020676	Ccl11	protein_coding	152.059	NS	158.932	2.93088	NS	NS
ENSMUSG00000029177	Cenpa	protein_coding	0.262688	NS	NS	NS	NS	1.65657
ENSMUSG00000026605	Cenpf	protein_coding	0.335629	NS	NS	NS	NS	1.61579
ENSMUSG00000031641	Cbr4	protein_coding	0.567981	NS	0.551292	NS	NS	NS
ENSMUSG00000064128	Cenpj	protein_coding	1.6963	NS	2.18133	NS	NS	0.575117
ENSMUSG00000039765	Cc2d2a	protein_coding	2.01108	NS	3.13947	NS	NS	NS
ENSMUSG00000021714	Cenpk	protein_coding	NS	NS	NS	NS	1.7831	2.19183
ENSMUSG00000072082	Ccnf	protein_coding	0.420178	NS	NS	1.50435	NS	NS
ENSMUSG00000019732	Calr3	protein_coding	NS	1.6749	3.80089	NS	NS	NS
ENSMUSG00000030272	Camk1	protein_coding	NS	1.52874	3.96366	NS	NS	NS
ENSMUSG00000046318	Ccbe1	protein_coding	5.93256	NS	9.15198	NS	NS	NS
ENSMUSG00000072825	Cep170b	protein_coding	NS	NS	NS	NS	NS	1.60152
ENSMUSG00000020889	Nr1d1	protein_coding	1.62668	NS	NS	NS	NS	NS
ENSMUSG00000063605	Ccdc102a	protein_coding	6.39597	NS	8.16649	NS	NS	NS
ENSMUSG00000024617	Camk2a	protein_coding	NS	1.62599	NS	NS	NS	NS
ENSMUSG00000024989	Cep55	protein_coding	0.36582	NS	NS	NS	NS	1.80911
ENSMUSG00000029385	Ccng2	protein_coding	NS	NS	NS	0.624911	NS	NS
ENSMUSG00000042111	Ccdc115	protein_coding	NS	NS	2.00547	NS	1.81149	NS
ENSMUSG00000022768	Ccdc116	protein_coding	0.291208	NS	NS	NS	1.82659	NS
ENSMUSG00000031150	Ccdc120	protein_coding	0.269348	NS	0.169431	NS	NS	NS
ENSMUSG00000034795	Ccdc122	protein_coding	NS	NS	1.86546	NS	NS	NS
ENSMUSG00000021578	Ccdc127	protein_coding	NS	NS	1.5423	NS	NS	NS
ENSMUSG00000021572	Cep72	protein_coding	NS	NS	0.271843	NS	NS	2.78601
ENSMUSG00000073542	Cep76	protein_coding	NS	NS	1.90561	NS	1.60025	0.586701
ENSMUSG00000023087	Ccrn4l	protein_coding	NS	NS	NS	0.524743	NS	NS
ENSMUSG00000004994	Ccdc130	protein_coding	0.599372	NS	0.51961	NS	NS	NS
ENSMUSG00000001376	Ccdc132	protein_coding	2.63294	NS	2.96337	NS	NS	NS
ENSMUSG00000029447	Cct6a	protein_coding	NS	NS	NS	0.552321	1.5539	NS
ENSMUSG00000051427	Ccdc157	protein_coding	NS	NS	2.02971	NS	NS	NS
ENSMUSG00000002944	Cd36	protein_coding	NS	NS	NS	5.79993	NS	NS
ENSMUSG00000034035	Ccdc17	protein_coding	NS	NS	0.205625	NS	NS	NS
ENSMUSG00000031143	Ccdc22	protein_coding	1.962	NS	1.95596	NS	NS	NS
ENSMUSG00000041491	Cep78	protein_coding	NS	NS	NS	NS	NS	1.51103
ENSMUSG00000078588	Ccdc24	protein_coding	3.16366	NS	2.0743	NS	NS	NS
ENSMUSG00000039983	Ccdc32	protein_coding	NS	NS	1.63195	NS	NS	NS
ENSMUSG00000026490	Cdc42bpa	protein_coding	1.8375	NS	2.16031	0.572253	NS	NS
ENSMUSG00000025010	Ccnj	protein_coding	NS	NS	1.79201	NS	1.54142	NS
ENSMUSG00000043782	Ccdc64b	protein_coding	NS	NS	0.00574355	NS	NS	NS
ENSMUSG00000046753	Ccdc66	protein_coding	1.50964	NS	1.67914	NS	NS	NS
ENSMUSG00000038903	Ccdc68	protein_coding	NS	NS	0.0633571	NS	NS	NS
ENSMUSG00000026361	Cdc73	protein_coding	1.63099	NS	1.68395	0.649918	NS	NS
ENSMUSG00000045106	Ccdc73	protein_coding	NS	NS	2.59457	NS	NS	NS
ENSMUSG00000021007	Spata7	protein_coding	1.55839	NS	NS	NS	NS	NS
ENSMUSG00000041617	Ccdc74a	protein_coding	3.04981	NS	6.82234	NS	NS	NS
ENSMUSG00000031841	Cdh13	protein_coding	NS	NS	0.283832	2.62384	NS	NS
ENSMUSG00000041117	Ccdc8	protein_coding	58.2174	NS	161.442	NS	NS	NS
ENSMUSG00000024304	Cdh2	protein_coding	12.1375	1.9699	28.3645	0.662908	NS	NS
ENSMUSG00000043923	Ccdc84	protein_coding	NS	NS	1.88647	NS	NS	NS
ENSMUSG00000015714	Cers2	protein_coding	2.92274	NS	3.85995	NS	NS	0.66621
ENSMUSG00000021025	Nfkbia	protein_coding	0.270172	NS	NS	NS	NS	NS
ENSMUSG00000039385	Cdh6	protein_coding	NS	NS	NS	0.437351	NS	NS
ENSMUSG00000035694	Caps2	protein_coding	NS	1.67117	NS	NS	NS	NS
ENSMUSG00000071047	Ces1a	protein_coding	NS	NS	NS	NS	NS	0.460481
ENSMUSG00000021803	Cdhr1	protein_coding	NS	NS	NS	20.5581	NS	NS
ENSMUSG00000095098	Ccdc85b	protein_coding	NS	NS	1.58466	NS	NS	NS
ENSMUSG00000084883	Ccdc85c	protein_coding	0.489084	NS	0.431097	NS	NS	NS
ENSMUSG00000022661	Cd200	protein_coding	NS	NS	0.0359382	NS	0.00357908	NS
ENSMUSG00000062929	Cfl2	protein_coding	2.25896	NS	NS	NS	NS	2.04681
ENSMUSG00000032740	Ccdc88a	protein_coding	NS	NS	3.08409	NS	NS	NS
ENSMUSG00000030301	Ccdc91	protein_coding	NS	NS	0.453768	NS	NS	NS
ENSMUSG00000001128	Cfp	protein_coding	NS	NS	NS	NS	NS	0.299592
ENSMUSG00000032532	Cck	protein_coding	627.599	NS	583.247	NS	NS	inf
ENSMUSG00000032232	Cgnl1	protein_coding	4.53039	NS	5.36599	NS	NS	2.37347
ENSMUSG00000027994	Ccdc109b	protein_coding	4.44848	1.84389	10.6268	NS	NS	NS
ENSMUSG00000055128	Cgrrf1	protein_coding	NS	NS	NS	NS	NS	0.661853
ENSMUSG00000050370	Ch25h	protein_coding	90.6787	NS	195.225	NS	NS	8.39925
ENSMUSG00000026166	Ccl20	protein_coding	7.13065	NS	8.91385	NS	NS	NS
ENSMUSG00000096826	Ccl27b	protein_coding	0.0390405	NS	0.0588908	NS	NS	NS
ENSMUSG00000020015	Cdk17	protein_coding	1.91808	NS	1.91182	0.580506	NS	NS
ENSMUSG00000022665	Ccdc80	protein_coding	NS	1.74461	NS	NS	NS	NS
ENSMUSG00000000378	Ccm2	protein_coding	1.86624	NS	2.0669	NS	NS	NS
ENSMUSG00000027313	Chac1	protein_coding	4.45971	NS	3.03878	NS	NS	4.90984
ENSMUSG00000002068	Ccne1	protein_coding	1.91187	NS	2.41334	NS	NS	NS
ENSMUSG00000028212	Ccne2	protein_coding	NS	NS	3.82093	NS	NS	NS
ENSMUSG00000021548	Ccnh	protein_coding	NS	NS	2.70326	NS	NS	NS
ENSMUSG00000029283	Cdc7	protein_coding	NS	NS	2.82817	NS	2.74738	NS
ENSMUSG00000022945	Chaf1b	protein_coding	NS	NS	NS	NS	NS	1.90924
ENSMUSG00000021143	Pacs2	protein_coding	3.37818	NS	NS	NS	NS	NS
ENSMUSG00000033904	Ccp110	protein_coding	2.11024	NS	1.99155	NS	NS	NS
ENSMUSG00000021156	Zmynd11	protein_coding	1.64599	NS	NS	NS	NS	NS
ENSMUSG00000049422	Chchd10	protein_coding	47.8164	NS	27.3227	NS	NS	7.3994
ENSMUSG00000038481	Cdk19	protein_coding	NS	NS	0.302495	0.628348	NS	NS
ENSMUSG00000024856	Cdk2ap2	protein_coding	NS	NS	NS	1.65886	NS	NS
ENSMUSG00000041235	Chd7	protein_coding	NS	NS	0.631394	NS	NS	2.17502
ENSMUSG00000025613	Cct8	protein_coding	NS	NS	1.56552	NS	NS	NS
ENSMUSG00000025512	Chid1	protein_coding	NS	NS	NS	NS	NS	1.58281
ENSMUSG00000022617	Chkb	protein_coding	NS	NS	NS	NS	NS	0.653162
ENSMUSG00000032997	Chpf	protein_coding	3.30438	NS	5.68465	NS	NS	0.420843
ENSMUSG00000028076	Cd1d1	protein_coding	3.11434	NS	9.40855	NS	NS	NS
ENSMUSG00000060002	Chpt1	protein_coding	NS	NS	NS	NS	NS	0.548538
ENSMUSG00000027107	Chrna1	protein_coding	NS	NS	NS	NS	NS	0.0504181
ENSMUSG00000033350	Chst2	protein_coding	8.20927	NS	19.0357	NS	NS	0.37173
ENSMUSG00000035914	Cd276	protein_coding	NS	NS	2.18388	NS	NS	NS
ENSMUSG00000061665	Cd2ap	protein_coding	NS	NS	0.367542	NS	NS	NS
ENSMUSG00000060703	Cd302	protein_coding	NS	NS	6.11541	NS	NS	NS
ENSMUSG00000002308	Cd320	protein_coding	2.6026	NS	3.12088	NS	NS	NS
ENSMUSG00000028165	Cisd2	protein_coding	NS	NS	2.66202	NS	1.85606	0.549192
ENSMUSG00000037979	Ccdc92	protein_coding	NS	2.07108	NS	NS	NS	NS
ENSMUSG00000078695	Cisd3	protein_coding	NS	NS	NS	NS	NS	1.64354
ENSMUSG00000032578	Cish	protein_coding	NS	NS	0.372359	NS	NS	5.10408
ENSMUSG00000017652	Cd40	protein_coding	87.9112	NS	170.469	NS	NS	NS
ENSMUSG00000029635	Cdk8	protein_coding	NS	NS	NS	0.623972	NS	NS
ENSMUSG00000040747	Cd53	protein_coding	895.808	NS	57.5902	NS	NS	NS
ENSMUSG00000037725	Ckap2	protein_coding	NS	NS	NS	NS	NS	2.18014
ENSMUSG00000027215	Cd82	protein_coding	NS	NS	0.369207	NS	NS	NS
ENSMUSG00000021276	Cinp	protein_coding	0.491219	NS	NS	NS	NS	NS
ENSMUSG00000048327	Ckap2l	protein_coding	0.45525	NS	NS	NS	NS	1.94539
ENSMUSG00000046841	Ckap4	protein_coding	2.35927	NS	NS	NS	0.632407	0.534542
ENSMUSG00000035385	Ccl2	protein_coding	8.60551	3.03887	29.217	NS	NS	NS
ENSMUSG00000033102	Cdc14b	protein_coding	NS	NS	1.55767	NS	NS	NS
ENSMUSG00000027330	Cdc25b	protein_coding	0.206329	NS	0.173048	NS	NS	NS
ENSMUSG00000021286	Zfyve21	protein_coding	1.53583	NS	NS	NS	NS	NS
ENSMUSG00000044201	Cdc25c	protein_coding	NS	NS	0.492254	NS	NS	NS
ENSMUSG00000020687	Cdc27	protein_coding	NS	NS	1.85169	NS	NS	NS
ENSMUSG00000040549	Ckap5	protein_coding	NS	NS	NS	NS	NS	1.63051
ENSMUSG00000019471	Cdc37	protein_coding	1.7208	NS	1.74778	NS	NS	NS
ENSMUSG00000038446	Cdc40	protein_coding	NS	NS	1.67998	NS	NS	NS
ENSMUSG00000031292	Cdkl5	protein_coding	NS	NS	NS	0.454968	NS	NS
ENSMUSG00000033392	Clasp2	protein_coding	NS	NS	NS	NS	NS	0.50882
ENSMUSG00000036636	Clcn7	protein_coding	2.31529	NS	1.92728	NS	NS	0.644098
ENSMUSG00000045664	Cdc42ep2	protein_coding	4.42222	NS	10.9549	NS	NS	NS
ENSMUSG00000021366	Hivep1	protein_coding	1.80356	NS	NS	NS	NS	NS
ENSMUSG00000022512	Cldn1	protein_coding	0.00638205	NS	0.00442433	NS	NS	0.0871607
ENSMUSG00000041598	Cdc42ep4	protein_coding	NS	NS	0.408752	NS	NS	NS
ENSMUSG00000063838	Cdc42ep5	protein_coding	NS	NS	0.440746	NS	NS	NS
ENSMUSG00000046722	Cdc42se1	protein_coding	NS	NS	0.48158	NS	NS	NS
ENSMUSG00000001739	Cldn15	protein_coding	NS	NS	NS	NS	NS	0.130621
ENSMUSG00000023067	Cdkn1a	protein_coding	0.518716	NS	0.44328	1.85025	NS	NS
ENSMUSG00000073802	Cdkn2b	protein_coding	NS	NS	0.622764	1.74352	0.461557	0.107291
ENSMUSG00000021391	Cenpp	protein_coding	0.415663	NS	NS	NS	NS	NS
ENSMUSG00000032024	Clmp	protein_coding	6.78579	NS	16.6833	NS	NS	0.544148
ENSMUSG00000035498	Cdcp1	protein_coding	NS	NS	0.00120053	NS	NS	NS
ENSMUSG00000000303	Cdh1	protein_coding	NS	NS	0.000679597	NS	NS	NS
ENSMUSG00000035373	Ccl7	protein_coding	17.2304	2.59554	42.9881	NS	NS	NS
ENSMUSG00000096472	Cdkn2d	protein_coding	NS	NS	0.456774	1.59645	NS	NS
ENSMUSG00000011960	Ccnt1	protein_coding	NS	1.5569	NS	NS	NS	NS
ENSMUSG00000030720	Cln3	protein_coding	NS	NS	0.184205	NS	0.491746	2.83034
ENSMUSG00000058793	Cds2	protein_coding	2.00542	NS	1.83704	1.81451	NS	1.7903
ENSMUSG00000058979	Cecr5	protein_coding	NS	NS	NS	1.84257	NS	NS
ENSMUSG00000002107	Celf2	protein_coding	2.13293	NS	NS	0.539341	0.647773	NS
ENSMUSG00000001829	Clpb	protein_coding	NS	NS	0.445668	NS	NS	1.7544
ENSMUSG00000021483	Cdk20	protein_coding	3.25061	NS	2.83659	NS	NS	NS
ENSMUSG00000006728	Cdk4	protein_coding	2.77542	NS	3.52039	NS	NS	NS
ENSMUSG00000018669	Cdk5rap3	protein_coding	0.401945	NS	0.343158	NS	NS	NS
ENSMUSG00000069089	Cdk7	protein_coding	NS	NS	1.64954	NS	NS	NS
ENSMUSG00000006191	Cdkal1	protein_coding	NS	NS	1.66597	NS	NS	NS
ENSMUSG00000020990	Cdkl1	protein_coding	130.298	NS	58.7437	NS	NS	NS
ENSMUSG00000029403	Cdkl2	protein_coding	NS	NS	0.177691	NS	NS	NS
ENSMUSG00000021610	Clptm1l	protein_coding	NS	NS	NS	NS	NS	0.618634
ENSMUSG00000045328	Cenpe	protein_coding	0.555269	NS	NS	NS	1.73582	NS
ENSMUSG00000039953	Clstn1	protein_coding	NS	NS	NS	NS	NS	0.590955
ENSMUSG00000048799	Cep120	protein_coding	2.07623	NS	1.67489	0.647877	NS	NS
ENSMUSG00000047547	Cltb	protein_coding	0.247364	NS	NS	NS	NS	0.616823
ENSMUSG00000021508	Cxcl14	protein_coding	NS	NS	NS	NS	NS	inf
ENSMUSG00000022037	Clu	protein_coding	0.00793003	NS	NS	NS	NS	13.1773
ENSMUSG00000025545	Clybl	protein_coding	NS	NS	NS	NS	NS	2.11522
ENSMUSG00000038119	Cdon	protein_coding	NS	NS	3.52361	NS	NS	NS
ENSMUSG00000064284	Cdpf1	protein_coding	0.482206	NS	0.549525	NS	NS	NS
ENSMUSG00000030878	Cdr2	protein_coding	1.65581	NS	1.55065	NS	NS	NS
ENSMUSG00000022235	Cmbl	protein_coding	NS	NS	NS	NS	NS	0.0444714
ENSMUSG00000029330	Cds1	protein_coding	NS	NS	0.0331414	NS	NS	NS
ENSMUSG00000068394	Cep152	protein_coding	NS	NS	1.66474	0.595368	1.64007	NS
ENSMUSG00000031758	Cdyl2	protein_coding	38.1088	NS	72.2606	NS	NS	NS
ENSMUSG00000056481	Cd248	protein_coding	NS	2.23187	NS	NS	NS	0.429393
ENSMUSG00000042190	Cmklr1	protein_coding	NS	NS	NS	NS	NS	0.103482
ENSMUSG00000056501	Cebpb	protein_coding	NS	NS	1.53668	NS	NS	NS
ENSMUSG00000024081	Cebpz	protein_coding	NS	NS	1.56628	NS	NS	NS
ENSMUSG00000031673	Cdh11	protein_coding	14.5218	2.28671	38.1902	NS	NS	NS
ENSMUSG00000020638	Cmpk2	protein_coding	NS	NS	NS	NS	NS	0.116972
ENSMUSG00000024542	Cep192	protein_coding	NS	NS	NS	0.552183	NS	NS
ENSMUSG00000031262	Cenpi	protein_coding	NS	NS	NS	NS	2.21589	NS
ENSMUSG00000029253	Cenpc1	protein_coding	1.52564	NS	2.10856	NS	NS	NS
ENSMUSG00000096188	Cmtm4	protein_coding	1.67574	NS	1.86446	NS	NS	1.77811
ENSMUSG00000023031	Cela1	protein_coding	NS	2.70592	7.48414	NS	NS	0.476628
ENSMUSG00000033671	Cep350	protein_coding	NS	NS	NS	0.516969	NS	NS
ENSMUSG00000036403	Cep135	protein_coding	1.90334	NS	3.00644	NS	NS	NS
ENSMUSG00000024019	Cmtr1	protein_coding	NS	NS	NS	NS	NS	0.480223
ENSMUSG00000031756	Cenpn	protein_coding	NS	NS	NS	NS	2.1974	NS
ENSMUSG00000021607	Mrpl36	protein_coding	0.592338	NS	NS	NS	NS	NS
ENSMUSG00000019813	Cep57l1	protein_coding	NS	NS	NS	0.597705	NS	NS
ENSMUSG00000024644	Cndp2	protein_coding	1.52056	NS	1.86814	NS	NS	0.340961
ENSMUSG00000016028	Celsr1	protein_coding	NS	0.566041	NS	NS	NS	NS
ENSMUSG00000001349	Cnn1	protein_coding	17.8843	NS	17.7552	NS	NS	0.177079
ENSMUSG00000057110	Cep110	protein_coding	0.54508	NS	NS	NS	1.66299	NS
ENSMUSG00000037443	Cep85	protein_coding	NS	NS	NS	0.238009	NS	6.46715
ENSMUSG00000043987	Cep164	protein_coding	NS	NS	1.72071	NS	NS	NS
ENSMUSG00000057335	Cep170	protein_coding	4.86171	NS	5.76555	NS	NS	NS
ENSMUSG00000038241	Cep250	protein_coding	NS	NS	4.62938	NS	NS	NS
ENSMUSG00000029790	Cep41	protein_coding	NS	NS	1.83432	NS	NS	NS
ENSMUSG00000021650	Ptcd2	protein_coding	0.603827	NS	NS	NS	NS	NS
ENSMUSG00000031922	Cep57	protein_coding	NS	NS	1.79868	NS	NS	NS
ENSMUSG00000040774	Cept1	protein_coding	1.72289	NS	NS	0.483439	NS	NS
ENSMUSG00000038784	Cnot4	protein_coding	NS	NS	NS	NS	NS	0.638912
ENSMUSG00000044629	Cnrip1	protein_coding	1692.97	NS	719.797	NS	NS	0.233053
ENSMUSG00000028444	Cntfr	protein_coding	NS	NS	NS	NS	NS	0.258598
ENSMUSG00000001755	Coasy	protein_coding	0.436372	NS	0.397004	NS	NS	1.56272
ENSMUSG00000037938	Chchd5	protein_coding	NS	NS	0.46729	1.78228	NS	1.92894
ENSMUSG00000038594	Cep85l	protein_coding	4.42602	NS	3.34148	NS	NS	NS
ENSMUSG00000021694	Ercc8	protein_coding	0.64469	NS	NS	NS	NS	NS
ENSMUSG00000022604	Cep97	protein_coding	NS	NS	1.61281	NS	NS	NS
ENSMUSG00000021697	Depdc1b	protein_coding	0.433842	NS	NS	NS	NS	NS
ENSMUSG00000035891	Cerk	protein_coding	NS	NS	0.554637	NS	NS	NS
ENSMUSG00000034903	Cobll1	protein_coding	NS	NS	NS	NS	NS	1.88296
ENSMUSG00000030510	Cers3	protein_coding	NS	NS	0.00333654	NS	NS	NS
ENSMUSG00000023021	Cers5	protein_coding	NS	NS	2.09204	NS	NS	NS
ENSMUSG00000001774	Chordc1	protein_coding	1.6355	NS	1.99924	0.543085	NS	NS
ENSMUSG00000021712	Trim23	protein_coding	1.72601	NS	NS	NS	NS	NS
ENSMUSG00000028089	Chd1l	protein_coding	NS	NS	2.72102	NS	1.82849	NS
ENSMUSG00000062826	Ces2f	protein_coding	NS	NS	0.0102359	NS	NS	NS
ENSMUSG00000031877	Ces2g	protein_coding	0.00538325	NS	0.00756996	NS	NS	NS
ENSMUSG00000068740	Celsr2	protein_coding	NS	0.454308	0.0295357	NS	NS	NS
ENSMUSG00000026365	Cfh	protein_coding	NS	NS	0.0157832	NS	NS	NS
ENSMUSG00000032113	Chek1	protein_coding	NS	NS	3.25847	NS	2.74579	NS
ENSMUSG00000021751	Acox2	protein_coding	0.0160555	NS	NS	NS	NS	NS
ENSMUSG00000056201	Cfl1	protein_coding	1.85324	NS	2.70344	NS	NS	NS
ENSMUSG00000018509	Cenpv	protein_coding	NS	0.607784	0.423373	NS	NS	3.93566
ENSMUSG00000063564	Col23a1	protein_coding	NS	NS	NS	NS	NS	0.0567969
ENSMUSG00000026043	Col3a1	protein_coding	NS	NS	NS	NS	NS	0.610153
ENSMUSG00000031502	Col4a1	protein_coding	NS	NS	2.04706	NS	NS	0.24802
ENSMUSG00000031503	Col4a2	protein_coding	NS	NS	2.67699	NS	NS	0.279061
ENSMUSG00000047710	Champ1	protein_coding	NS	NS	1.66788	NS	NS	NS
ENSMUSG00000031273	Col4a6	protein_coding	NS	NS	NS	NS	NS	0.150619
ENSMUSG00000026837	Col5a1	protein_coding	6.56082	NS	17.18	NS	NS	0.502847
ENSMUSG00000037347	Chst7	protein_coding	NS	NS	NS	2.18389	NS	NS
ENSMUSG00000004098	Col5a3	protein_coding	NS	NS	NS	NS	NS	0.208261
ENSMUSG00000001119	Col6a1	protein_coding	NS	NS	NS	NS	NS	0.561526
ENSMUSG00000037493	Cib2	protein_coding	NS	NS	0.0683816	NS	0.238584	NS
ENSMUSG00000025199	Chuk	protein_coding	NS	NS	NS	0.574296	NS	NS
ENSMUSG00000018474	Chd3	protein_coding	2.67996	NS	3.47829	NS	NS	NS
ENSMUSG00000020241	Col6a2	protein_coding	NS	NS	NS	NS	NS	0.488628
ENSMUSG00000056608	Chd9	protein_coding	0.578833	NS	0.57268	NS	NS	NS
ENSMUSG00000022219	Cideb	protein_coding	NS	NS	NS	NS	1.84012	NS
ENSMUSG00000031781	Ciapin1	protein_coding	NS	NS	NS	2.26031	NS	NS
ENSMUSG00000021830	Txndc16	protein_coding	2.85481	NS	NS	NS	NS	NS
ENSMUSG00000000308	Ckmt1	protein_coding	NS	NS	0.00168062	2.74523	NS	NS
ENSMUSG00000014668	Chfr	protein_coding	NS	NS	0.436973	NS	NS	NS
ENSMUSG00000031327	Chic1	protein_coding	5.60629	NS	10.9472	NS	NS	NS
ENSMUSG00000026450	Chit1	protein_coding	NS	NS	0.00208191	NS	NS	NS
ENSMUSG00000033916	Chmp2a	protein_coding	0.501632	NS	0.362792	NS	NS	NS
ENSMUSG00000004843	Chmp2b	protein_coding	NS	NS	0.477971	NS	NS	NS
ENSMUSG00000004319	Clcn3	protein_coding	NS	NS	0.365001	0.640285	NS	NS
ENSMUSG00000021868	Ppif	protein_coding	0.535605	NS	NS	NS	NS	NS
ENSMUSG00000053119	Chmp3	protein_coding	NS	NS	0.65604	NS	NS	NS
ENSMUSG00000048126	Col6a3	protein_coding	NS	NS	NS	NS	NS	0.173694
ENSMUSG00000021874	4933413J09Rik	lincRNA	NS	NS	NS	NS	NS	0
ENSMUSG00000027536	Chmp4c	protein_coding	NS	NS	0.0259963	NS	NS	NS
ENSMUSG00000034190	Chmp7	protein_coding	1.75684	NS	1.56878	NS	NS	NS
ENSMUSG00000056486	Chn1	protein_coding	52.4847	NS	45.8482	NS	NS	NS
ENSMUSG00000000605	Clcn4-2	protein_coding	2.03785	NS	2.76788	0.658808	NS	NS
ENSMUSG00000004317	Clcn5	protein_coding	2.97897	NS	2.24653	0.603364	NS	NS
ENSMUSG00000014077	Chp1	protein_coding	NS	NS	0.620769	NS	NS	NS
ENSMUSG00000025650	Col7a1	protein_coding	NS	NS	NS	NS	NS	0.552923
ENSMUSG00000068196	Col8a1	protein_coding	3.95157	NS	8.06469	NS	2.04088	1.74196
ENSMUSG00000038181	Chpf2	protein_coding	3.67793	NS	3.34441	NS	NS	NS
ENSMUSG00000041189	Chrnb1	protein_coding	3.90547	NS	6.02255	NS	NS	NS
ENSMUSG00000029016	Clcn6	protein_coding	1.89747	NS	2.18842	0.491938	NS	NS
ENSMUSG00000034612	Chst11	protein_coding	5.38234	NS	10.0801	NS	NS	NS
ENSMUSG00000074916	Chst14	protein_coding	2.16399	NS	1.51282	NS	NS	NS
ENSMUSG00000051154	Commd3	protein_coding	NS	NS	NS	NS	NS	1.5931
ENSMUSG00000032640	Chsy1	protein_coding	2.71668	NS	4.48938	NS	NS	NS
ENSMUSG00000046691	Chtf8	protein_coding	1.54644	NS	1.60668	NS	NS	NS
ENSMUSG00000021773	Comtd1	protein_coding	3.12558	NS	4.38298	NS	NS	2.31386
ENSMUSG00000041777	Cir1	protein_coding	NS	NS	0.490077	NS	NS	NS
ENSMUSG00000041438	Cirh1a	protein_coding	NS	NS	2.12726	NS	NS	NS
ENSMUSG00000032458	Copb2	protein_coding	NS	NS	NS	NS	NS	0.628817
ENSMUSG00000030058	Copg1	protein_coding	NS	NS	1.69611	NS	NS	0.632723
ENSMUSG00000021945	Zmym2	protein_coding	1.79876	NS	NS	NS	NS	NS
ENSMUSG00000029516	Cit	protein_coding	NS	NS	NS	NS	1.86701	NS
ENSMUSG00000039910	Cited2	protein_coding	5.16122	NS	2.14412	NS	0.415429	NS
ENSMUSG00000027206	Cops2	protein_coding	NS	NS	NS	NS	NS	1.64376
ENSMUSG00000018672	Copz2	protein_coding	NS	NS	NS	NS	NS	0.536692
ENSMUSG00000070803	Cited4	protein_coding	NS	NS	0.0222068	NS	NS	NS
ENSMUSG00000039205	Ciz1	protein_coding	1.55626	NS	1.78398	NS	NS	NS
ENSMUSG00000001270	Ckb	protein_coding	49.1804	NS	44.9036	NS	NS	NS
ENSMUSG00000041378	Cldn5	protein_coding	NS	NS	NS	5.63719	NS	NS
ENSMUSG00000064302	Clasp1	protein_coding	1.77176	NS	1.65792	NS	NS	NS
ENSMUSG00000056025	Clca1	protein_coding	15.5411	NS	32.0494	NS	NS	NS
ENSMUSG00000036960	Clca5	protein_coding	NS	NS	0.00704386	NS	NS	NS
ENSMUSG00000039914	Coq10a	protein_coding	1.6839	NS	NS	NS	NS	0.643769
ENSMUSG00000027884	Clcc1	protein_coding	NS	NS	0.58529	NS	NS	NS
ENSMUSG00000031827	Cotl1	protein_coding	NS	NS	0.54019	NS	NS	0.338486
ENSMUSG00000041697	Cox6a1	protein_coding	NS	NS	NS	NS	NS	0.666633
ENSMUSG00000022843	Clcn2	protein_coding	2.00916	NS	1.57977	NS	NS	NS
ENSMUSG00000037242	Clic4	protein_coding	NS	NS	NS	0.599952	NS	NS
ENSMUSG00000032245	Cln6	protein_coding	0.560714	NS	NS	1.68128	NS	1.62942
ENSMUSG00000024248	Cox7a2l	protein_coding	NS	NS	NS	NS	NS	1.88638
ENSMUSG00000047126	Cltc	protein_coding	1.60588	NS	1.65731	0.657652	NS	NS
ENSMUSG00000016756	Cmah	protein_coding	NS	NS	NS	0.251509	NS	NS
ENSMUSG00000074643	Cpne1	protein_coding	NS	NS	NS	NS	NS	2.43905
ENSMUSG00000022742	Cpox	protein_coding	NS	NS	0.226005	NS	NS	1.60414
ENSMUSG00000027408	Cpxm1	protein_coding	248.099	NS	51.7252	NS	NS	58.3199
ENSMUSG00000022748	Cmss1	protein_coding	NS	NS	NS	1.63583	1.86619	NS
ENSMUSG00000016481	Cr1l	protein_coding	NS	NS	NS	NS	NS	0.555234
ENSMUSG00000032291	Crabp1	protein_coding	NS	NS	3.29692	NS	NS	2.35191
ENSMUSG00000046798	Cldn12	protein_coding	1.51709	NS	1.81866	NS	NS	NS
ENSMUSG00000046441	Cmtr2	protein_coding	1.69243	NS	2.3255	0.630739	NS	NS
ENSMUSG00000028466	Creb3	protein_coding	2.10043	NS	1.62237	NS	NS	0.513829
ENSMUSG00000055976	Cldn23	protein_coding	NS	NS	0.000402215	NS	0.340468	NS
ENSMUSG00000038085	Cnbd2	protein_coding	NS	NS	NS	0.299147	NS	3.63821
ENSMUSG00000022744	Cldn25	protein_coding	NS	NS	0.57686	NS	0.635541	NS
ENSMUSG00000015093	Clic3	protein_coding	NS	NS	0.0005215	NS	0.441713	NS
ENSMUSG00000047501	Cldn4	protein_coding	0.00143152	NS	0.000605415	NS	NS	NS
ENSMUSG00000008206	Cers4	protein_coding	NS	2.25518	NS	NS	NS	0.318337
ENSMUSG00000030157	Clec2d	protein_coding	NS	NS	1.54652	NS	NS	NS
ENSMUSG00000030155	Clec2e	protein_coding	NS	NS	0.0501521	NS	NS	NS
ENSMUSG00000036599	Chst12	protein_coding	NS	1.64534	NS	NS	NS	NS
ENSMUSG00000049550	Clip1	protein_coding	NS	NS	0.387743	NS	NS	NS
ENSMUSG00000063146	Clip2	protein_coding	4.76565	NS	4.56193	NS	NS	NS
ENSMUSG00000042489	Clspn	protein_coding	NS	NS	NS	NS	2.99272	NS
ENSMUSG00000024059	Clip4	protein_coding	0.0205912	NS	0.017106	NS	NS	NS
ENSMUSG00000022111	Uchl3	protein_coding	0.404125	NS	NS	NS	NS	NS
ENSMUSG00000040713	Creg1	protein_coding	3.33562	NS	3.96448	NS	NS	0.51445
ENSMUSG00000020362	Cnot6	protein_coding	0.562935	NS	NS	0.522764	NS	NS
ENSMUSG00000022125	Cln5	protein_coding	2.3341	NS	1.77714	NS	NS	NS
ENSMUSG00000030284	Creld1	protein_coding	NS	NS	NS	NS	NS	34.0327
ENSMUSG00000027079	Clp1	protein_coding	0.606451	NS	0.486691	NS	NS	NS
ENSMUSG00000023272	Creld2	protein_coding	NS	NS	NS	NS	NS	0.519489
ENSMUSG00000002981	Clptm1	protein_coding	NS	NS	1.64949	NS	NS	NS
ENSMUSG00000022130	Tgds	protein_coding	1.77171	NS	NS	NS	NS	NS
ENSMUSG00000034724	Cnot6l	protein_coding	NS	NS	NS	0.59412	NS	NS
ENSMUSG00000014232	Cluap1	protein_coding	NS	NS	0.666468	NS	NS	NS
ENSMUSG00000030282	Cmas	protein_coding	0.477664	NS	0.426941	NS	NS	NS
ENSMUSG00000034390	Cmip	protein_coding	NS	NS	0.587427	NS	NS	NS
ENSMUSG00000028719	Cmpk1	protein_coding	NS	NS	0.554687	NS	NS	NS
ENSMUSG00000092300	Cdk3-ps	polymorphic_pseudogene	NS	1.7715	NS	NS	NS	NS
ENSMUSG00000063889	Crem	protein_coding	2.99096	NS	3.19426	NS	NS	0.475481
ENSMUSG00000022156	Gzme	protein_coding	61.1665	NS	inf	NS	NS	NS
ENSMUSG00000006360	Crip1	protein_coding	NS	NS	NS	NS	NS	2.60712
ENSMUSG00000032436	Cmtm7	protein_coding	1.86922	NS	2.23678	NS	NS	NS
ENSMUSG00000027936	Crtc2	protein_coding	NS	NS	NS	NS	NS	0.553057
ENSMUSG00000006782	Cnp	protein_coding	NS	NS	2.84503	1.69769	NS	NS
ENSMUSG00000041012	Cmtm8	protein_coding	NS	NS	0.00809025	NS	NS	NS
ENSMUSG00000023973	Cnpy3	protein_coding	NS	NS	2.431	1.68679	NS	NS
ENSMUSG00000030057	Cnbp	protein_coding	NS	NS	1.61112	NS	NS	NS
ENSMUSG00000028199	Cryz	protein_coding	NS	NS	NS	NS	NS	1.65548
ENSMUSG00000014599	Csf1	protein_coding	21.1258	NS	56.8733	NS	NS	0.473249
ENSMUSG00000059326	Csf2ra	protein_coding	2.89817	NS	2.62129	NS	NS	14.8202
ENSMUSG00000036810	Cnep1r1	protein_coding	1.80273	NS	1.9268	NS	NS	NS
ENSMUSG00000074698	Csnk2a1	protein_coding	NS	NS	NS	NS	NS	1.5925
ENSMUSG00000015759	Cnih1	protein_coding	1.51886	NS	1.60779	NS	NS	NS
ENSMUSG00000026421	Csrp1	protein_coding	NS	NS	NS	NS	NS	0.556392
ENSMUSG00000005054	Cstb	protein_coding	NS	NS	NS	NS	NS	0.491846
ENSMUSG00000062169	Cnih4	protein_coding	NS	NS	1.56455	NS	NS	NS
ENSMUSG00000033159	Cnppd1	protein_coding	1.87172	NS	NS	NS	0.645843	NS
ENSMUSG00000027498	Cstf1	protein_coding	NS	NS	NS	NS	NS	1.55671
ENSMUSG00000025658	Cnksr2	protein_coding	NS	NS	0.00342128	NS	NS	NS
ENSMUSG00000015202	Cnksr3	protein_coding	0.416233	NS	0.413435	NS	NS	NS
ENSMUSG00000033323	Ctdp1	protein_coding	NS	NS	NS	NS	NS	0.447712
ENSMUSG00000044881	Coa4	protein_coding	NS	NS	0.55057	NS	0.557842	NS
ENSMUSG00000027966	Col11a1	protein_coding	NS	NS	NS	0.511617	NS	NS
ENSMUSG00000042340	Ctf1	protein_coding	NS	NS	NS	NS	NS	2.76148
ENSMUSG00000053931	Cnn3	protein_coding	NS	NS	0.337494	NS	NS	NS
ENSMUSG00000025064	Col17a1	protein_coding	NS	NS	0.000723735	0.267934	NS	NS
ENSMUSG00000051355	Commd1	protein_coding	NS	NS	NS	1.52729	NS	NS
ENSMUSG00000036968	Cnpy4	protein_coding	1.91156	NS	2.85417	NS	NS	NS
ENSMUSG00000028179	Cth	protein_coding	7.31695	NS	5.55104	NS	NS	2.39931
ENSMUSG00000038949	Cnst	protein_coding	2.91351	NS	2.23776	NS	NS	NS
ENSMUSG00000054196	Cthrc1	protein_coding	41.2635	NS	28.1467	NS	NS	68.1973
ENSMUSG00000038070	Cntln	protein_coding	2.10432	NS	3.07179	NS	NS	NS
ENSMUSG00000055041	Commd5	protein_coding	0.647924	NS	NS	1.99496	NS	NS
ENSMUSG00000063063	Ctnna2	protein_coding	NS	NS	NS	NS	NS	0.128445
ENSMUSG00000020173	Cobl	protein_coding	0.0274363	NS	0.0184362	NS	NS	NS
ENSMUSG00000031916	Cog8	protein_coding	NS	NS	0.574032	NS	NS	NS
ENSMUSG00000032332	Col12a1	protein_coding	53.4259	NS	43.991	NS	NS	NS
ENSMUSG00000040690	Col16a1	protein_coding	NS	NS	3.10544	NS	NS	NS
ENSMUSG00000022307	Oxr1	protein_coding	1.67944	NS	NS	NS	NS	NS
ENSMUSG00000018569	Cldn7	protein_coding	0.00550161	0.632344	0.0063941	NS	NS	NS
ENSMUSG00000004473	Clec11a	protein_coding	NS	1.54687	NS	NS	NS	NS
ENSMUSG00000026798	Coq4	protein_coding	NS	NS	NS	2.11364	NS	NS
ENSMUSG00000001435	Col18a1	protein_coding	0.0653175	NS	0.0536722	NS	NS	NS
ENSMUSG00000022240	Ctnnd2	protein_coding	NS	NS	NS	NS	NS	5.56209
ENSMUSG00000005949	Ctns	protein_coding	NS	NS	0.417768	NS	NS	0.588167
ENSMUSG00000032359	Ctsh	protein_coding	NS	NS	0.190384	NS	NS	0.1324
ENSMUSG00000013921	Clip3	protein_coding	5.68801	2.23293	12.1997	NS	NS	NS
ENSMUSG00000022357	Klhl38	protein_coding	0.168194	NS	NS	NS	NS	NS
ENSMUSG00000035505	Cox18	protein_coding	NS	NS	NS	1.67884	NS	NS
ENSMUSG00000020841	Cpd	protein_coding	NS	NS	NS	0.528536	NS	0.603163
ENSMUSG00000028111	Ctsk	protein_coding	942.406	NS	1052.89	NS	NS	0.261907
ENSMUSG00000016256	Ctsz	protein_coding	4.77828	NS	5.71386	NS	NS	1.54011
ENSMUSG00000038888	Ctu1	protein_coding	NS	NS	NS	NS	NS	1.79649
ENSMUSG00000048644	Ctxn1	protein_coding	3.51199	NS	4.73196	NS	NS	3.38261
ENSMUSG00000031875	Cmtm3	protein_coding	6.68187	1.70002	7.085	NS	NS	NS
ENSMUSG00000042148	Cox10	protein_coding	NS	NS	2.20225	NS	1.76709	NS
ENSMUSG00000022400	Rbx1	protein_coding	0.467821	NS	NS	NS	NS	NS
ENSMUSG00000028841	Cnksr1	protein_coding	0.0119156	0.658702	0.00648132	NS	NS	NS
ENSMUSG00000036103	Colec12	protein_coding	NS	NS	7.56205	NS	NS	NS
ENSMUSG00000032299	Commd4	protein_coding	NS	NS	1.71458	NS	NS	NS
ENSMUSG00000056941	Commd7	protein_coding	NS	NS	1.86455	NS	NS	NS
ENSMUSG00000040327	Cul9	protein_coding	7.89255	NS	12.1755	NS	NS	0.265328
ENSMUSG00000029705	Cux1	protein_coding	NS	NS	NS	NS	NS	1.81784
ENSMUSG00000020300	Cpeb4	protein_coding	NS	NS	NS	0.541888	NS	NS
ENSMUSG00000001506	Col1a1	protein_coding	5.43446	2.10738	18.5184	NS	NS	0.389069
ENSMUSG00000022433	Csnk1e	protein_coding	1.66556	NS	NS	NS	NS	NS
ENSMUSG00000055681	Cope	protein_coding	NS	NS	0.649762	NS	NS	NS
ENSMUSG00000004096	Cwc15	protein_coding	NS	NS	NS	NS	NS	0.6495
ENSMUSG00000031458	Coprs	protein_coding	3.327	NS	4.05383	NS	NS	NS
ENSMUSG00000022865	Cxadr	protein_coding	NS	NS	NS	NS	NS	12.4344
ENSMUSG00000026240	Cops7b	protein_coding	NS	NS	1.74863	NS	NS	NS
ENSMUSG00000022443	Myh9	protein_coding	1.9712	NS	NS	NS	NS	NS
ENSMUSG00000030652	Coq7	protein_coding	1.5895	NS	1.82236	NS	NS	NS
ENSMUSG00000051851	Cxx1c	protein_coding	3.6972	NS	8.4604	NS	NS	0.480532
ENSMUSG00000028337	Coro2a	protein_coding	NS	NS	0.0582001	NS	NS	NS
ENSMUSG00000041729	Coro2b	protein_coding	3.83361	NS	7.53964	NS	NS	NS
ENSMUSG00000029661	Col1a2	protein_coding	5.12841	2.16052	16.5702	NS	NS	0.533421
ENSMUSG00000046668	Cxxc5	protein_coding	7.20644	NS	4.41692	NS	NS	0.459948
ENSMUSG00000037852	Cpe	protein_coding	NS	NS	NS	NS	0.604827	NS
ENSMUSG00000023020	Cox14	protein_coding	NS	NS	0.541131	NS	NS	NS
ENSMUSG00000045438	Cox19	protein_coding	NS	NS	0.618184	NS	NS	NS
ENSMUSG00000039782	Cpeb2	protein_coding	NS	NS	0.289165	NS	0.564338	NS
ENSMUSG00000030785	Cox6a2	protein_coding	7.70175	NS	8.69236	NS	NS	NS
ENSMUSG00000045672	Col27a1	protein_coding	NS	1.6239	NS	NS	NS	NS
ENSMUSG00000063694	Cycs	protein_coding	NS	NS	NS	NS	NS	0.642399
ENSMUSG00000003617	Cp	protein_coding	NS	NS	0.498844	NS	NS	NS
ENSMUSG00000042501	Cpa6	protein_coding	23.4081	NS	110.702	NS	NS	NS
ENSMUSG00000025586	Cpeb1	protein_coding	121.368	NS	300.744	NS	NS	NS
ENSMUSG00000024008	Cpne5	protein_coding	NS	NS	0.0596965	NS	0.459198	NS
ENSMUSG00000022517	Mgrn1	protein_coding	1.58181	NS	NS	NS	NS	NS
ENSMUSG00000062980	Cped1	protein_coding	3.79923	NS	12.4348	NS	NS	NS
ENSMUSG00000025867	Cplx2	protein_coding	NS	NS	11.9949	NS	NS	NS
ENSMUSG00000028228	Cpne3	protein_coding	NS	NS	NS	0.600197	NS	NS
ENSMUSG00000020183	Cpm	protein_coding	NS	NS	0.161791	NS	NS	NS
ENSMUSG00000004885	Crabp2	protein_coding	NS	NS	0.0193031	3.10309	NS	13.4773
ENSMUSG00000027913	Crct1	protein_coding	NS	NS	0.131457	0.381762	0.153326	NS
ENSMUSG00000063415	Cyp26b1	protein_coding	0.0354122	NS	NS	NS	NS	0.140803
ENSMUSG00000052974	Cyp2f2	protein_coding	NS	NS	0.0921666	NS	NS	5.26978
ENSMUSG00000052914	Cyp2j6	protein_coding	NS	NS	NS	NS	0.620689	0.519824
ENSMUSG00000015224	Cyp2j9	protein_coding	NS	NS	NS	NS	NS	0.113018
ENSMUSG00000052560	Cpne8	protein_coding	NS	NS	0.607227	NS	NS	NS
ENSMUSG00000040703	Cyp2s1	protein_coding	NS	NS	NS	NS	NS	29.8714
ENSMUSG00000066071	Cyp4a12a	protein_coding	NS	NS	NS	NS	NS	0.0127461
ENSMUSG00000039007	Cpq	protein_coding	NS	NS	3.62297	NS	NS	NS
ENSMUSG00000006356	Crip2	protein_coding	3.53696	0.608142	12.3246	1.78829	3.48451	NS
ENSMUSG00000041781	Cpsf2	protein_coding	NS	NS	1.57085	NS	NS	NS
ENSMUSG00000034820	Cpsf7	protein_coding	NS	NS	1.63808	NS	NS	NS
ENSMUSG00000022591	Gm9747	protein_coding	2.73534	NS	NS	NS	NS	NS
ENSMUSG00000028713	Cyp4b1	protein_coding	NS	NS	NS	NS	NS	0.0622331
ENSMUSG00000024900	Cpt1a	protein_coding	2.67387	NS	1.98884	NS	NS	NS
ENSMUSG00000078937	Cpt1b	protein_coding	1.94089	NS	1.87185	NS	NS	NS
ENSMUSG00000048440	Cyp4f16	protein_coding	NS	NS	2.20142	NS	NS	0.573093
ENSMUSG00000079057	Cyp4v3	protein_coding	NS	NS	2.10942	NS	NS	0.526488
ENSMUSG00000047044	D030056L22Rik	protein_coding	NS	NS	NS	NS	NS	2.98135
ENSMUSG00000020255	D10Wsu102e	protein_coding	NS	NS	1.9575	NS	NS	0.665798
ENSMUSG00000017776	Crk	protein_coding	NS	NS	NS	0.661084	NS	NS
ENSMUSG00000045867	Cradd	protein_coding	0.623005	NS	0.652542	NS	NS	NS
ENSMUSG00000022637	Cblb	protein_coding	1.60187	NS	NS	NS	NS	NS
ENSMUSG00000044279	Crb3	protein_coding	0.000755312	NS	0.000511724	NS	NS	NS
ENSMUSG00000091747	D17H6S56E-5	protein_coding	NS	NS	0.061339	NS	NS	2.41749
ENSMUSG00000042498	D330045A20Rik	protein_coding	NS	NS	NS	NS	NS	0.142418
ENSMUSG00000026042	Col5a2	protein_coding	28.1945	1.80718	45.7673	NS	NS	NS
ENSMUSG00000033883	D3Ertd254e	protein_coding	NS	NS	NS	NS	NS	0.658485
ENSMUSG00000022521	Crebbp	protein_coding	NS	NS	1.92	NS	NS	NS
ENSMUSG00000025766	D3Ertd751e	protein_coding	NS	NS	NS	NS	NS	0.487884
ENSMUSG00000032652	Crebl2	protein_coding	NS	NS	0.26931	NS	NS	NS
ENSMUSG00000037266	D4Wsu53e	protein_coding	NS	NS	NS	NS	NS	0.57761
ENSMUSG00000030347	D6Wsu163e	protein_coding	NS	NS	NS	NS	NS	0.619299
ENSMUSG00000044548	Dact1	protein_coding	50.6307	NS	67.3932	NS	NS	0.369827
ENSMUSG00000027230	Creb3l1	protein_coding	26.0686	2.16146	19.5484	NS	NS	0.55848
ENSMUSG00000007888	Crlf1	protein_coding	103.903	NS	136.137	NS	NS	NS
ENSMUSG00000033467	Crlf2	protein_coding	2.65135	NS	4.00657	NS	NS	NS
ENSMUSG00000027357	Crls1	protein_coding	2.40798	NS	2.3932	NS	NS	NS
ENSMUSG00000029121	Crmp1	protein_coding	144.58	NS	454.123	NS	NS	NS
ENSMUSG00000040860	Crocc	protein_coding	2.38065	NS	2.9076	NS	NS	NS
ENSMUSG00000003623	Crot	protein_coding	NS	NS	0.296307	0.567576	NS	NS
ENSMUSG00000032060	Cryab	protein_coding	NS	NS	0.376174	1.92143	0.511988	0.435432
ENSMUSG00000032431	Crtap	protein_coding	NS	NS	2.50384	NS	NS	NS
ENSMUSG00000003575	Crtc1	protein_coding	NS	NS	3.48828	NS	NS	NS
ENSMUSG00000002718	Cse1l	protein_coding	NS	NS	NS	0.532415	1.83115	NS
ENSMUSG00000035735	Dagla	protein_coding	NS	NS	2.67514	NS	NS	0.486289
ENSMUSG00000068742	Cry2	protein_coding	2.29091	NS	1.94708	NS	NS	NS
ENSMUSG00000034371	Dak	protein_coding	NS	NS	0.486281	NS	NS	2.08812
ENSMUSG00000078657	Crnn	protein_coding	NS	NS	0	NS	0.204262	NS
ENSMUSG00000053226	Dand5	protein_coding	1.61749	NS	1.81904	NS	NS	0.473841
ENSMUSG00000039168	Dap	protein_coding	NS	NS	1.77269	NS	NS	0.524072
ENSMUSG00000028159	Dapp1	protein_coding	NS	NS	NS	NS	NS	0.512013
ENSMUSG00000022723	Crybg3	protein_coding	NS	NS	0.45169	NS	NS	NS
ENSMUSG00000071713	Csf2rb	protein_coding	NS	NS	NS	1.55806	NS	NS
ENSMUSG00000026709	Dars2	protein_coding	NS	NS	0.382116	NS	NS	2.36633
ENSMUSG00000022772	Senp5	protein_coding	1.51244	NS	NS	NS	NS	NS
ENSMUSG00000002307	Daxx	protein_coding	NS	NS	NS	NS	NS	0.399409
ENSMUSG00000058240	Cryzl1	protein_coding	2.21631	NS	2.26909	NS	NS	NS
ENSMUSG00000023044	Csad	protein_coding	NS	NS	0.575408	NS	NS	NS
ENSMUSG00000042109	Csdc2	protein_coding	5.90776	NS	4.4018	NS	NS	NS
ENSMUSG00000068823	Csde1	protein_coding	2.16751	NS	2.0075	NS	NS	NS
ENSMUSG00000022791	Tnk2	protein_coding	1.97553	NS	NS	NS	NS	NS
ENSMUSG00000017734	Dbndd2	protein_coding	NS	NS	0.168857	NS	NS	2.21744
ENSMUSG00000032469	Dbr1	protein_coding	NS	NS	NS	NS	NS	0.631226
ENSMUSG00000036356	Csgalnact1	protein_coding	28.0243	2.89959	55.3159	NS	NS	NS
ENSMUSG00000042042	Csgalnact2	protein_coding	2.60501	NS	3.45348	NS	NS	NS
ENSMUSG00000032911	Cspg4	protein_coding	9.95536	NS	5.82048	NS	NS	NS
ENSMUSG00000056763	Cspp1	protein_coding	NS	NS	1.66545	NS	NS	NS
ENSMUSG00000022812	Gsk3b	protein_coding	1.73075	NS	NS	NS	NS	NS
ENSMUSG00000020186	Csrp2	protein_coding	2.49252	NS	2.72176	NS	NS	NS
ENSMUSG00000027425	Csrp2bp	protein_coding	NS	NS	1.70971	NS	NS	NS
ENSMUSG00000053536	Cstf2t	protein_coding	NS	NS	1.54092	NS	NS	NS
ENSMUSG00000000340	Dbt	protein_coding	NS	NS	NS	NS	NS	0.662874
ENSMUSG00000037373	Ctbp1	protein_coding	1.81118	NS	2.05467	NS	NS	NS
ENSMUSG00000007891	Ctsd	protein_coding	NS	NS	0.570396	NS	0.607346	NS
ENSMUSG00000062127	Cttnbp2nl	protein_coding	3.56222	NS	1.99358	NS	0.559645	NS
ENSMUSG00000030970	Ctbp2	protein_coding	1.53315	NS	1.53843	NS	NS	NS
ENSMUSG00000028189	Ctbs	protein_coding	1.86787	NS	1.88854	NS	NS	NS
ENSMUSG00000005698	Ctcf	protein_coding	NS	NS	1.57254	NS	NS	NS
ENSMUSG00000047409	Ctdspl	protein_coding	NS	NS	0.232464	NS	NS	NS
ENSMUSG00000019997	Ctgf	protein_coding	5.04997	NS	2.42543	NS	NS	NS
ENSMUSG00000022214	Dcaf11	protein_coding	NS	NS	NS	NS	NS	0.446983
ENSMUSG00000036862	Dchs1	protein_coding	NS	NS	NS	NS	NS	1.85744
ENSMUSG00000034362	Csta	protein_coding	0	0.0204756	NS	NS	NS	NS
ENSMUSG00000041477	Dcp1b	protein_coding	NS	NS	NS	NS	NS	2.19591
ENSMUSG00000001622	Csn3	protein_coding	NS	NS	NS	2.19762	NS	NS
ENSMUSG00000024472	Dcp2	protein_coding	NS	NS	NS	NS	NS	0.593392
ENSMUSG00000034101	Ctnnd1	protein_coding	NS	NS	0.417397	NS	NS	NS
ENSMUSG00000031562	Dctd	protein_coding	NS	NS	NS	NS	NS	2.38773
ENSMUSG00000031360	Ctps2	protein_coding	1.90625	NS	1.90008	NS	NS	NS
ENSMUSG00000017760	Ctsa	protein_coding	4.62677	NS	2.97802	NS	NS	NS
ENSMUSG00000022892	App	protein_coding	1.98393	NS	NS	NS	NS	NS
ENSMUSG00000021939	Ctsb	protein_coding	2.53906	NS	2.06924	NS	NS	NS
ENSMUSG00000029379	Cxcl3	protein_coding	NS	NS	0.0170837	NS	4.59444	NS
ENSMUSG00000025410	Dctn2	protein_coding	NS	NS	NS	NS	NS	0.621578
ENSMUSG00000022898	Dscr3	protein_coding	1.62961	NS	NS	NS	NS	NS
ENSMUSG00000024576	Csnk1a1	protein_coding	NS	NS	NS	0.592129	NS	NS
ENSMUSG00000073563	Csnk1g3	protein_coding	NS	NS	NS	0.548449	NS	NS
ENSMUSG00000038506	Dcun1d2	protein_coding	1.75756	NS	2.28642	NS	NS	0.653723
ENSMUSG00000021477	Ctsl	protein_coding	2.30313	NS	1.56623	NS	NS	NS
ENSMUSG00000066704	Cyp2b19	protein_coding	NS	NS	0	NS	0.21509	NS
ENSMUSG00000032002	Dcun1d5	protein_coding	NS	NS	NS	NS	NS	14.4231
ENSMUSG00000028194	Ddah1	protein_coding	18.7778	NS	77.5325	NS	4.12894	3.37044
ENSMUSG00000028015	Ctso	protein_coding	NS	NS	2.23159	NS	NS	NS
ENSMUSG00000007039	Ddah2	protein_coding	5.05578	NS	NS	NS	NS	2.05078
ENSMUSG00000020898	Ctc1	protein_coding	NS	NS	NS	1.5481	NS	NS
ENSMUSG00000020182	Ddc	protein_coding	NS	NS	NS	NS	NS	0.263365
ENSMUSG00000029541	Cyp2w1	protein_coding	NS	NS	0	NS	0.068853	NS
ENSMUSG00000046727	Cystm1	protein_coding	2.19155	NS	NS	NS	0.410796	NS
ENSMUSG00000046818	Ddit4l	protein_coding	NS	NS	NS	NS	NS	13.4099
ENSMUSG00000022967	Ifnar1	protein_coding	1.75915	NS	NS	NS	NS	NS
ENSMUSG00000036748	Cuedc2	protein_coding	3.16922	NS	5.06784	NS	NS	NS
ENSMUSG00000022974	Paxbp1	protein_coding	1.55603	NS	NS	NS	NS	NS
ENSMUSG00000028757	Ddost	protein_coding	NS	NS	1.61645	NS	NS	0.589315
ENSMUSG00000033411	Ctdspl2	protein_coding	NS	NS	NS	0.505556	NS	1.75144
ENSMUSG00000035842	Ddx11	protein_coding	NS	NS	NS	NS	1.83052	NS
ENSMUSG00000038545	Cul7	protein_coding	2.41311	NS	2.01571	NS	NS	NS
ENSMUSG00000001666	Ddt	protein_coding	NS	NS	NS	NS	NS	0.370663
ENSMUSG00000027905	Ddx20	protein_coding	NS	NS	1.50108	NS	1.6658	0.627295
ENSMUSG00000044258	Ctla2a	protein_coding	NS	NS	NS	0.549759	NS	2.20215
ENSMUSG00000041645	Ddx24	protein_coding	NS	NS	NS	NS	NS	0.629695
ENSMUSG00000021500	Ddx46	protein_coding	1.65601	NS	2.80135	NS	1.69162	0.643615
ENSMUSG00000028988	Ctnnbip1	protein_coding	0.500286	NS	0.427047	1.70733	NS	NS
ENSMUSG00000025193	Cutc	protein_coding	0.383786	NS	0.510599	NS	NS	NS
ENSMUSG00000027014	Cwc22	protein_coding	NS	NS	0.410351	NS	NS	NS
ENSMUSG00000034855	Cxcl10	protein_coding	NS	NS	5.81836	NS	NS	NS
ENSMUSG00000029154	Cwh43	protein_coding	NS	0.448281	0	NS	NS	NS
ENSMUSG00000018920	Cxcl16	protein_coding	0.124929	NS	0.109254	NS	NS	NS
ENSMUSG00000040296	Ddx58	protein_coding	NS	NS	NS	NS	NS	0.236846
ENSMUSG00000029371	Cxcl5	protein_coding	NS	NS	6.96692	NS	NS	NS
ENSMUSG00000067925	Cxx1a	protein_coding	2.50829	NS	2.99691	NS	NS	NS
ENSMUSG00000023041	Krt6b	protein_coding	0.000250174	NS	NS	NS	NS	NS
ENSMUSG00000067924	Cxx1b	protein_coding	2.3512	NS	3.28604	NS	NS	NS
ENSMUSG00000037921	Ddx60	protein_coding	NS	NS	NS	NS	NS	0.165712
ENSMUSG00000024560	Cxxc1	protein_coding	1.57927	NS	1.88564	NS	NS	NS
ENSMUSG00000005609	Ctr9	protein_coding	NS	NS	NS	0.610224	NS	NS
ENSMUSG00000021263	Degs2	protein_coding	1.82785	NS	2.20796	NS	NS	1.74825
ENSMUSG00000022365	Derl1	protein_coding	NS	NS	NS	NS	NS	0.656597
ENSMUSG00000018442	Derl2	protein_coding	0.607977	NS	NS	NS	NS	0.587808
ENSMUSG00000032030	Cul5	protein_coding	NS	NS	1.79559	0.498467	NS	NS
ENSMUSG00000019590	Cyb561	protein_coding	0.214448	NS	0.185327	NS	NS	NS
ENSMUSG00000030610	Det1	protein_coding	NS	NS	NS	NS	NS	1.60926
ENSMUSG00000023072	Cep89	protein_coding	0.405618	NS	NS	NS	NS	NS
ENSMUSG00000034445	Cyb561a3	protein_coding	NS	NS	0.396276	NS	NS	NS
ENSMUSG00000026180	Cxcr2	protein_coding	NS	NS	NS	2.14403	NS	NS
ENSMUSG00000023079	Gtf2ird1	protein_coding	1.72567	NS	NS	NS	NS	NS
ENSMUSG00000048796	Cyb561d1	protein_coding	NS	NS	0.274762	NS	NS	NS
ENSMUSG00000022210	Dhrs4	protein_coding	NS	NS	NS	NS	NS	0.435681
ENSMUSG00000037190	Cyb561d2	protein_coding	1.75946	NS	2.02743	NS	NS	NS
ENSMUSG00000044795	Cyb5d1	protein_coding	2.69679	NS	3.0283	NS	NS	NS
ENSMUSG00000023118	Sympk	protein_coding	1.65981	NS	NS	NS	NS	NS
ENSMUSG00000026456	Cyb5r1	protein_coding	7.40542	NS	7.03725	NS	NS	NS
ENSMUSG00000048065	Cyb5r2	protein_coding	31.7645	NS	13.4298	NS	NS	NS
ENSMUSG00000053929	Cyhr1	protein_coding	NS	NS	0.61969	NS	NS	NS
ENSMUSG00000024087	Cyp1b1	protein_coding	NS	NS	4.36214	NS	NS	NS
ENSMUSG00000023186	Vwa5a	protein_coding	1.91438	NS	NS	NS	NS	NS
ENSMUSG00000049439	Cyp20a1	protein_coding	3.42517	NS	5.01016	NS	NS	NS
ENSMUSG00000020075	Ddx21	protein_coding	NS	NS	NS	NS	1.90796	NS
ENSMUSG00000061740	Cyp2d22	protein_coding	7.87966	NS	3.42707	NS	NS	NS
ENSMUSG00000020810	Cygb	protein_coding	NS	NS	NS	3.21157	NS	0.19302
ENSMUSG00000027983	Cyp2u1	protein_coding	3.39295	NS	6.27468	NS	NS	NS
ENSMUSG00000026832	Cytip	protein_coding	NS	NS	NS	0.352764	NS	NS
ENSMUSG00000027655	Dhx35	protein_coding	NS	NS	NS	NS	NS	1.79996
ENSMUSG00000037119	D15Ertd621e	protein_coding	NS	NS	NS	0.599492	NS	NS
ENSMUSG00000061353	Cxcl12	protein_coding	NS	3.40423	22.9587	NS	NS	NS
ENSMUSG00000037993	Dhx38	protein_coding	NS	NS	NS	NS	NS	0.62859
ENSMUSG00000017830	Dhx58	protein_coding	NS	NS	NS	NS	NS	0.2007
ENSMUSG00000057858	D19Ertd737e	protein_coding	NS	NS	1.72854	0.506872	NS	NS
ENSMUSG00000024456	Diap1	protein_coding	0.428173	NS	0.335788	NS	NS	0.626581
ENSMUSG00000075707	Dio3	protein_coding	NS	NS	NS	NS	NS	3.00141
ENSMUSG00000001467	Cyp51	protein_coding	NS	NS	0.219562	NS	NS	NS
ENSMUSG00000017132	Cyth1	protein_coding	0.275433	NS	0.265691	NS	NS	NS
ENSMUSG00000023456	Tpi1	protein_coding	0.653579	NS	NS	NS	NS	NS
ENSMUSG00000023460	Rab12	protein_coding	1.95756	NS	NS	NS	NS	NS
ENSMUSG00000018042	Cyb5r3	protein_coding	NS	1.69308	NS	NS	NS	0.544832
ENSMUSG00000023505	Cdca3	protein_coding	0.333566	NS	NS	NS	NS	NS
ENSMUSG00000023723	Mrps23	protein_coding	0.595016	NS	NS	NS	NS	NS
ENSMUSG00000032396	Dis3l	protein_coding	NS	NS	NS	NS	NS	0.593047
ENSMUSG00000023795	Pisd-ps2	pseudogene	3.04116	NS	NS	NS	NS	NS
ENSMUSG00000097212	D030062O11Rik	protein_coding	7.15259	NS	12.932	NS	NS	NS
ENSMUSG00000053329	D10Jhu81e	protein_coding	NS	NS	0.434917	NS	NS	NS
ENSMUSG00000028031	Dkk2	protein_coding	NS	NS	NS	NS	NS	21.7971
ENSMUSG00000023830	Igf2r	protein_coding	3.13163	NS	NS	NS	NS	NS
ENSMUSG00000019039	Dalrd3	protein_coding	NS	NS	NS	1.68283	NS	NS
ENSMUSG00000021259	Cyp46a1	protein_coding	NS	2.45425	NS	NS	NS	NS
ENSMUSG00000040651	D14Abb1e	protein_coding	1.67219	NS	1.75546	NS	NS	NS
ENSMUSG00000030772	Dkk3	protein_coding	NS	NS	0.273207	NS	NS	4.27405
ENSMUSG00000041360	D19Bwg1357e	protein_coding	NS	NS	1.54663	NS	NS	NS
ENSMUSG00000052572	Dlg2	protein_coding	7.19237	NS	NS	NS	NS	9.00319
ENSMUSG00000026806	Ddx31	protein_coding	NS	NS	NS	NS	1.6306	NS
ENSMUSG00000023905	Tnfrsf12a	protein_coding	1.74276	NS	NS	NS	NS	NS
ENSMUSG00000026356	Dars	protein_coding	NS	NS	NS	0.58285	NS	NS
ENSMUSG00000000881	Dlg3	protein_coding	NS	NS	NS	NS	NS	2.03737
ENSMUSG00000037544	Dlgap5	protein_coding	NS	NS	NS	NS	NS	1.86897
ENSMUSG00000023918	Gpr115	protein_coding	NS	NS	0	NS	NS	NS
ENSMUSG00000044768	D1Ertd622e	protein_coding	0.379589	NS	0.377599	NS	NS	NS
ENSMUSG00000014773	Dll1	protein_coding	NS	NS	0.0484336	NS	NS	0.385696
ENSMUSG00000097131	D230017M19Rik	lincRNA	3.93477	NS	3.93477	NS	NS	NS
ENSMUSG00000023940	Sgol1	protein_coding	0.627356	NS	NS	NS	NS	NS
ENSMUSG00000041911	Dlx1	protein_coding	NS	NS	NS	NS	NS	7.48501
ENSMUSG00000097466	D430036J16Rik	antisense	11.4856	NS	11.4856	NS	NS	3.09093
ENSMUSG00000037103	Dcaf15	protein_coding	NS	NS	NS	1.643	NS	NS
ENSMUSG00000085628	D630032N06Rik	antisense	0.135091	NS	0.135091	NS	NS	NS
ENSMUSG00000098168	D630036G22Rik	sense_intronic	NS	NS	6.38485	NS	NS	NS
ENSMUSG00000030994	D7Ertd443e	protein_coding	NS	NS	0.2522	NS	NS	NS
ENSMUSG00000050271	D8Ertd82e	protein_coding	NS	NS	0.0883613	NS	NS	NS
ENSMUSG00000033767	D930015E06Rik	protein_coding	NS	NS	0.523319	NS	NS	NS
ENSMUSG00000097576	D930030I03Rik	lincRNA	4.27636	NS	4.27636	NS	NS	NS
ENSMUSG00000097732	D930048G16Rik	lincRNA	5.56526	NS	5.56526	NS	NS	NS
ENSMUSG00000023391	Dlx2	protein_coding	NS	NS	NS	NS	NS	77.5386
ENSMUSG00000041966	Dcaf17	protein_coding	NS	NS	NS	0.541438	NS	NS
ENSMUSG00000034574	Daam1	protein_coding	NS	NS	0.661899	NS	NS	NS
ENSMUSG00000040260	Daam2	protein_coding	2.98617	NS	3.90147	NS	NS	NS
ENSMUSG00000022150	Dab2	protein_coding	NS	NS	4.68005	NS	NS	NS
ENSMUSG00000021222	Dcaf4	protein_coding	NS	NS	0.250095	1.69795	NS	NS
ENSMUSG00000030409	Dmpk	protein_coding	2.30533	NS	2.50474	NS	NS	0.282221
ENSMUSG00000041268	Dmxl2	protein_coding	NS	NS	NS	NS	NS	0.117463
ENSMUSG00000055809	Dnaaf3	protein_coding	NS	NS	NS	NS	NS	1.78054
ENSMUSG00000078794	Dact3	protein_coding	13.1987	NS	18.5942	NS	NS	NS
ENSMUSG00000004460	Dnajb11	protein_coding	NS	NS	NS	NS	NS	0.482095
ENSMUSG00000020109	Dnajb12	protein_coding	NS	NS	NS	NS	NS	0.591687
ENSMUSG00000014905	Dnajb9	protein_coding	1.64804	NS	NS	NS	0.663632	0.536287
ENSMUSG00000025354	Dnajc14	protein_coding	NS	NS	NS	NS	NS	0.664802
ENSMUSG00000032380	Dapk2	protein_coding	NS	NS	0.00840135	NS	NS	NS
ENSMUSG00000042462	Dctpp1	protein_coding	NS	NS	NS	1.72923	NS	2.24627
ENSMUSG00000034278	Dnajc17	protein_coding	NS	NS	1.9721	NS	NS	2.03276
ENSMUSG00000000346	Dazap2	protein_coding	0.578338	NS	0.604447	NS	NS	NS
ENSMUSG00000024055	Cyp4f13	protein_coding	0.658905	NS	NS	NS	NS	NS
ENSMUSG00000026385	Dbi	protein_coding	0.243564	NS	0.173407	NS	NS	NS
ENSMUSG00000034675	Dbn1	protein_coding	8.59885	NS	7.75996	NS	NS	NS
ENSMUSG00000070972	Dnajc25	protein_coding	NS	NS	2.99631	NS	NS	0.641247
ENSMUSG00000020476	Dbnl	protein_coding	NS	NS	0.53909	NS	NS	NS
ENSMUSG00000022300	Dcaf13	protein_coding	NS	NS	2.04752	NS	NS	NS
ENSMUSG00000039450	Dcxr	protein_coding	0.324609	NS	NS	2.61374	NS	NS
ENSMUSG00000004393	Ddx56	protein_coding	0.647401	NS	NS	1.69176	NS	NS
ENSMUSG00000024074	Crim1	protein_coding	2.42975	NS	NS	NS	NS	NS
ENSMUSG00000019891	Dcbld1	protein_coding	NS	NS	0.31324	NS	NS	NS
ENSMUSG00000022136	Dnajc3	protein_coding	NS	NS	1.51217	NS	NS	0.548976
ENSMUSG00000035107	Dcbld2	protein_coding	2.51366	NS	2.00305	NS	NS	NS
ENSMUSG00000003812	Dnase2a	protein_coding	NS	NS	0.316682	NS	0.417098	2.01993
ENSMUSG00000029366	Dck	protein_coding	1.79886	NS	2.66823	NS	NS	NS
ENSMUSG00000033335	Dnm2	protein_coding	NS	NS	NS	NS	NS	0.655291
ENSMUSG00000019929	Dcn	protein_coding	8.63306	NS	35.6344	NS	NS	NS
ENSMUSG00000040265	Dnm3	protein_coding	NS	NS	NS	NS	NS	0.583976
ENSMUSG00000092130	D030025P21Rik	protein_coding	36.2301	2.74213	93.7816	NS	NS	NS
ENSMUSG00000036775	Decr2	protein_coding	NS	NS	NS	2.08499	NS	NS
ENSMUSG00000024101	Wash	protein_coding	1.58633	NS	NS	NS	NS	NS
ENSMUSG00000002109	Ddb2	protein_coding	NS	NS	0.592948	NS	NS	NS
ENSMUSG00000024114	Prss41	protein_coding	11.1143	NS	NS	NS	NS	NS
ENSMUSG00000061313	Ddhd2	protein_coding	2.30695	NS	2.3713	NS	NS	NS
ENSMUSG00000025408	Ddit3	protein_coding	3.68134	NS	4.52897	NS	NS	NS
ENSMUSG00000020108	Ddit4	protein_coding	NS	NS	0.422859	NS	NS	NS
ENSMUSG00000040658	Dnph1	protein_coding	1.84985	NS	2.64023	NS	NS	2.37479
ENSMUSG00000054499	Dedd2	protein_coding	NS	NS	0.186305	NS	0.498214	NS
ENSMUSG00000017299	Dnttip1	protein_coding	NS	NS	NS	NS	NS	1.50763
ENSMUSG00000003534	Ddr1	protein_coding	NS	NS	0.188124	NS	NS	NS
ENSMUSG00000027797	Dclk1	protein_coding	NS	2.19099	4.14872	NS	NS	0.292477
ENSMUSG00000055065	Ddx17	protein_coding	2.5301	NS	1.80925	NS	NS	NS
ENSMUSG00000059230	Defb4	protein_coding	NS	NS	0	NS	0.159964	NS
ENSMUSG00000030747	Dgat2	protein_coding	NS	NS	0.550333	NS	0.509639	NS
ENSMUSG00000024871	Doc2g	protein_coding	0.342786	NS	0.402156	NS	NS	2.06628
ENSMUSG00000035967	Ddx26b	protein_coding	3.7982	NS	3.13741	NS	NS	NS
ENSMUSG00000024163	Mapk8ip3	protein_coding	2.16569	NS	NS	NS	NS	NS
ENSMUSG00000022848	Dirc2	protein_coding	NS	NS	0.606403	NS	0.542872	NS
ENSMUSG00000002257	Def6	protein_coding	NS	NS	0.314167	1.75823	NS	1.84538
ENSMUSG00000029389	Ddx55	protein_coding	1.53572	NS	2.50205	NS	NS	NS
ENSMUSG00000053641	Dennd4a	protein_coding	6.21119	NS	5.56662	0.642408	NS	NS
ENSMUSG00000028078	Dclk2	protein_coding	NS	2.01073	NS	NS	NS	NS
ENSMUSG00000078440	Dohh	protein_coding	NS	NS	1.62119	NS	NS	0.529376
ENSMUSG00000028223	Decr1	protein_coding	NS	NS	3.20979	NS	NS	NS
ENSMUSG00000031403	Dkc1	protein_coding	NS	NS	NS	NS	2.37054	NS
ENSMUSG00000024194	Cuta	protein_coding	1.60408	NS	NS	NS	NS	NS
ENSMUSG00000078789	Dph1	protein_coding	NS	NS	1.90885	NS	NS	1.64509
ENSMUSG00000024205	Rpl36-ps2	pseudogene	NS	NS	NS	2.2331	NS	NS
ENSMUSG00000038024	Dennd4c	protein_coding	NS	NS	NS	0.571513	NS	NS
ENSMUSG00000026574	Dpt	protein_coding	109.04	NS	154.312	NS	NS	0.355579
ENSMUSG00000038633	Degs1	protein_coding	1.88773	NS	1.76557	NS	NS	NS
ENSMUSG00000020457	Drg1	protein_coding	NS	NS	NS	NS	NS	1.68948
ENSMUSG00000038702	Dsel	protein_coding	1.77562	NS	NS	NS	0.632443	0.59156
ENSMUSG00000024236	Svil	protein_coding	0.630089	NS	NS	NS	NS	NS
ENSMUSG00000038456	Dennd2a	protein_coding	NS	NS	2.69793	NS	NS	NS
ENSMUSG00000027430	Dtd1	protein_coding	0.323794	NS	NS	NS	NS	1.85639
ENSMUSG00000040818	Dennd6a	protein_coding	NS	NS	0.629243	0.621424	NS	NS
ENSMUSG00000007379	Dennd2c	protein_coding	NS	NS	0.125325	NS	NS	NS
ENSMUSG00000038055	Dexi	protein_coding	NS	NS	NS	1.67698	NS	NS
ENSMUSG00000023330	Dtwd1	protein_coding	NS	NS	1.9974	NS	NS	1.6805
ENSMUSG00000049502	Dtx3l	protein_coding	NS	NS	NS	NS	NS	0.347985
ENSMUSG00000042404	Dennd4b	protein_coding	3.49916	NS	2.75328	NS	NS	NS
ENSMUSG00000035901	Dennd5a	protein_coding	1.9426	NS	2.11007	NS	NS	NS
ENSMUSG00000030313	Dennd5b	protein_coding	2.61416	NS	3.18873	NS	NS	NS
ENSMUSG00000039384	Dusp10	protein_coding	NS	NS	NS	NS	NS	0.350215
ENSMUSG00000022419	Deptor	protein_coding	NS	NS	0.414784	NS	NS	NS
ENSMUSG00000022472	Desi1	protein_coding	0.434315	NS	0.319723	NS	NS	NS
ENSMUSG00000003527	Dgcr14	protein_coding	NS	NS	NS	1.54067	NS	NS
ENSMUSG00000028974	Dffa	protein_coding	NS	NS	0.5295	NS	NS	NS
ENSMUSG00000018648	Dusp14	protein_coding	NS	NS	0.155583	NS	NS	0.573044
ENSMUSG00000034731	Dgkh	protein_coding	NS	NS	NS	0.613011	NS	NS
ENSMUSG00000029821	Dfna5	protein_coding	NS	NS	4.72077	NS	NS	NS
ENSMUSG00000034926	Dhcr24	protein_coding	NS	NS	0.0622326	1.67911	NS	NS
[truncated: 7,219 more rows]

## Sheet: ΔNp63-regulated genes
																	11 genes common to all 3 groups	135 genes in common between KC and BC	259 genes in common between KC and MEC	10 genes in common between BC and MEC
																	Arc	Acss2	Acap1	Aldh1l1
																	Cdh2	Acyp2	Acp5	Aldh3b1
																	Crip2	Aebp1	Acyp1	Fam161a
																	Epcam	Akap2	Ada	Fam89b
																	Hr	Alox12	Adamts6	Gm14322
																	Jag2	Ankrd22	Add3	Lce1g
																	Krt4	Bend5	Agl	Miip
																	Krt5	Bgn	Ahnak	Slc28a3
																	Lypd3	Bicc1	Anxa11	Thra
																	Nebl	C130026I21Rik	Aplp1	Ufsp1
																	Pkp3	Calr3	Apoc1
																		Camk1	Apoe
																		Ccdc80	Aqp1
																		Ccl2	Arhgap40
																		Ccl7	Arhgap8
																		Cd248	Armcx3
																		Cdh11	Arntl2
																		Cela1	Arrb2
																		Celsr1	Arv1
																		Celsr2	Asah1
																		Cenpv	Atox1
																		Cldn7	Atxn1
																		Clip3	Bax
																		Cmtm3	Bcl2
																		Cnksr1	Bdkrb2
																		Csgalnact1	Bend7
																		Cwh43	Bfsp1
																		Cxcl12	Bglap3
																		Dclk1	C130073F10Rik
																		Ddr2	Cables1
																		Diras2	Cald1
																		Draxin	Calu
																		Dsp	Car2
																		Duoxa1	Card10
																		Ebf1	Card14
																		Ehd3	Ccdc77
																		Elavl2	Ccl11
																		Emilin1	Cd36
																		Emp3	Cdh13
																		Epha7	Cdh6
																		Ephb6	Cdhr1
																		Fbln2	Cdk19
																		Fbn1	Chchd5
																		Foxf2	Chst7
																		Foxred2	Ckmt1
																		Fstl1	Clcn3
																		Galnt3	Clcn5
																		Gas7	Clcn6
																		Gata2	Cln6
																		Gbp9	Cnp
																		Gca	Cnpy3
																		Gdnf	Crabp2
																		Gla	Crct1
																		Gm10479	Crot
																		Gna15	Cryab
																		Gnb4	Ctnnbip1
																		Grb10	Cxcr2
																		Grhl3	Cygb
																		Gtpbp10	Dcaf4
																		Hapln4	Dcxr
																		Hspa2	Def6
																		Iffo1	Dhcr24
																		Irf6	Dis3
																		Itga5	Dmd
																		Jam3	Dock4
																		Jup	Dock7
																		Kcnh2	Ebp
																		Kctd14	Eln
																		Kctd17	Elp6
																		Krt13	Ephx1
																		Lama3	Ethe1
																		Lamb3	Evi5
																		Lhx6	Fasn
																		Loxl3	Fbxo32
																		Lrch2	Fbxw9
																		Lsp1	Fermt1
																		Meis3	Fgd4
																		Mgam	Flnc
																		Naip2	Flywch1
																		Nid1	Fndc4
																		Nrarp	Fnip1
																		Ociad2	Fosb
																		Olfml3	Frmpd1
																		Orm1	Fuom
																		Pak6	Fxyd6
																		Pax3	Fyn
																		Pcdhb16	Gale
																		Pdzd4	Gas2
																		Perp	Gdf15
																		Phospho1	Gipc1
																		Plcb1	Gjb2
																		Plekha7	Gjb5
																		Pltp	Gk5
																		Pole4	Glce
																		Prdm11	Gm10093
																		Psd4	Gm1045
																		Ptgis	Gm4737
																		Rassf2	Gm7030
																		Rcn3	Gm9008
																		Rfxap	Gnpnat1
																		Rgl1	Gpr161
																		Rhov	Gpr39
																		Samd14	Gpr50
																		Serpinf1	Grwd1
																		Sfn	H2-Eb1
																		Sgce	Haus4
																		Slitrk6	Hmgcll1
																		Socs3	Hmgn2
																		Sox15	Hp
																		Spink5	Ift80
																		Syt11	Igfbp2
																		Tgfbi	Igfbp5
																		Tiam1	Il24
																		Tln2	Il6
																		Tnfrsf4	Inhba
																		Tnfsf12	Invs
																		Tnik	Isg20
																		Tnk1	Itga7
																		Tnnc1	Itgav
																		Trib2	Itgb8
																		Ttc28	Jak3
																		Ttyh2	Jmy
																		Ubxn1	Jrk
																		Vcan	Kcnf1
																		Vdr	Klk6
																		Vegfc	Klk8
																		Vsnl1	Ldlrap1
																		Zcchc24	Lgals3
																		Zeb1	Lgals7
																		Zeb2	Lmcd1
																		Zfp37	Lpcat2
																		Zfp382	Lpp
																		Zfp580	Lrif1
																		Zfp946	Lrrc58
																		Zfp951	Ltf
																			Mboat2
																			Mcm5
																			Mdfi
																			Megf6
																			Mid1
																			Mien1
																			Mmp24
																			Mnd1
																			Mrpl33
																			Msra
																			Mtpn
																			Mvk
																			Mxd4
																			Nat9
																			Ndfip2
																			Nkain1
																			Notch3
																			Npr1
																			Nrip1
																			Nrtn
																			Orc6
																			Osgin1
																			Papss1
																			Pcsk6
																			Pdgfb
																			Pdgfd
																			Pdpn
																			Per1
																			Pex6
																			Picalm
																			Piezo2
																			Pim3
																			Plb1
																			Plcd3
																			Plekhb2
																			Plscr2
																			Pmp22
																			Pnrc1
																			Polb
																			Poldip3
																			Pop4
																			Ppfibp2
																			Prss8
																			Prune2
																			Psat1
																			Pstpip2
																			Ptbp3
																			Ptpn12
																			Ptpn18
																			Pttg1
																			Pvr
																			Pycard
																			Qpct
																			Ralgps2
																			Ramp3
																			Rapgef5
																			Rasal2
																			Rassf7
																			Rbm38
																			Rcn2
																			Rdh10
																			Rgl2
																			Rgs20
																			Rhbdl2
																			Rhoq
																			Rin2
																			Saa3
																			Sbsn
																			Scand1
																			Scoc
																			Serhl
																			Serinc1
																			Setbp1
																			Sgsh
																			Shisa4
																			Shroom1
																			Sncg
																			Sox21
																			Sox4
																			Spata1
																			Speer3
																			Spin4
																			Spns2
																			Sulf1
																			Susd4
																			Syce2
																			Syncrip
																			Sytl1
																			Tbkbp1
																			Tbx18
																			Tbx3
																			Tcea3
																			Tead1
																			Tgfbr3
																			Thbs1
																			Them6
																			Tmem160
																			Tmem171
																			Tmem40
																			Tmem47
																			Tmem51
																			Tnfrsf18
																			Tns4
																			Tpm3
																			Trf
																			Trpv4
																			Twf2
																			U90926
																			Ugcg
																			Usp43
																			Vash2
																			Vcam1
																			Vegfa
																			Vgll3
																			Wfdc2
																			Zbtb18
																			Zdhhc2
																			Zdhhc21
																			Zfhx4
																			Zfp341
																			Zfp428
																			Zfp654
																			Zfp827
																			Zfp938

## Sheet: TAp63-regulated genes
																	224 genes in common between KC and MEC
																	Abcg1
																	Abhd10
																	Ace
																	Acot7
																	Acpp
																	Adamts14
																	Aebp1
																	Aldoc
																	Alpl
																	Amigo1
																	Anks6
																	Anxa9
																	Apobec3
																	Arhgap31
																	Arhgap8
																	Bbs7
																	Bex1
																	Bgn
																	Bicd1
																	Bsn
																	Casc4
																	Ccser1
																	Cd248
																	Cd28
																	Cd68
																	Cdc6
																	Cdca7
																	Cdk14
																	Cela1
																	Cenpk
																	Cenpn
																	Cenpv
																	Chst2
																	Cish
																	Cln3
																	Clu
																	Coro7
																	Cryab
																	Dclk1
																	Ddah1
																	Ddah2
																	Dio3
																	Dmxl2
																	Dna2
																	Dpp4
																	Ecscr
																	Ednra
																	Efna1
																	Efs
																	Ehd3
																	Elmo1
																	Emp2
																	Emp3
																	En1
																	Entpd2
																	Entpd7
																	Erbb3
																	Eya1
																	Fbxo32
																	Fgf11
																	Fkbp10
																	Fkbp14
																	Flt1
																	Foxq1
																	Foxred2
																	Fstl3
																	Fut1
																	Fxyd5
																	Fyco1
																	Gabbr1
																	Gbp2
																	Gfra4
																	Gm10020
																	Gm10309
																	Gm14403
																	Gpc2
																	Gpsm3
																	Grem1
																	Gria3
																	Gstk1
																	Gstm2
																	H2-Ab1
																	H2-T23
																	H2-T24
																	Hebp1
																	Hmcn1
																	Hoga1
																	Hoxc10
																	Hoxc13
																	Hscb
																	Hspb1
																	Hspb2
																	Htra3
																	Hunk
																	Ifi203
																	Ifnlr1
																	Ift27
																	Igfbp6
																	Igsf9
																	Irs2
																	Islr
																	Ispd
																	Itfg2
																	Itgb8
																	Itih2
																	Ivd
																	Jam3
																	Kcnab3
																	Kcnk2
																	Klc3
																	Klf11
																	Kntc1
																	Ldhd
																	Lims2
																	Lpcat2
																	Lrfn1
																	Ly75
																	Mageh1
																	Mapk13
																	Mboat2
																	Mcm7
																	Mgp
																	Mkx
																	Mlkl
																	Mmp3
																	Mmp9
																	Mns1
																	Mogat2
																	Muc16
																	Nbl1
																	Ndn
																	Nit1
																	Nog
																	Nqo1
																	Nqo2
																	Nudt17
																	Oas3
																	Odc1
																	Olfm2
																	Osbp2
																	Osr1
																	Parm1
																	Pcdh9
																	Pcdhb16
																	Pcolce
																	Pdgfrb
																	Pdgfrl
																	Pdpn
																	Pdzd2
																	Pim1
																	Plcd3
																	Plxdc2
																	Plxna3
																	Pmaip1
																	Pold1
																	Ppa1
																	Ppih
																	Prkg2
																	Prmt3
																	Prss8
																	Ptger4
																	Ptgfr
																	Ptn
																	Ptprf
																	Rad51
																	Ramp1
																	Rbp1
																	Rdm1
																	Reep4
																	Rem2
																	Ripk3
																	Rsad2
																	Serpinf1
																	Slfn9
																	Slit2
																	Smpd3
																	Sparcl1
																	Spc25
																	Spint2
																	Spock2
																	Spon1
																	Spp1
																	Spr
																	Srrt
																	Stc1
																	Steap1
																	Stmn2
																	Synpo2
																	Syt13
																	Tasp1
																	Tbx18
																	Tchh
																	Tcn2
																	Tfrc
																	Timeless
																	Tll1
																	Tlr5
																	Tmc4
																	Tmem140
																	Tmem221
																	Tmem8
																	Tmod3
																	Tpcn2
																	Tpgs2
																	Tpm3
																	Trim62
																	Trim65
																	Trpt1
																	Tshz3
																	Tspan11
																	Tspan12
																	Tubb6
																	Txnrd1
																	Vcam1
																	Vill
																	Vsig10
																	Wdr90
																	Wipf1
																	Wisp2
																	Xaf1
																	Xkr5
																	Zfp30
																	Zfp462
																	Zfp467
